# Supplementary material for: Application of magnetically actuated self-clearing catheter for rapid in situ blood clot clearance in hemorrhagic stroke treatment
Source: Nat Commun. 2022 Jan 26;13:520. doi: 10.1038/s41467-022-28101-5 (PMC8791973; doi:10.1038/s41467-022-28101-5)
Supplement: Supplementary file 8 — Source Data [file 41467_2022_28101_MOESM8_ESM.xlsx]

## Sheet: Fig. 2b
Angle [RAD]	Angle [deg]	Straight beam Torque	Serpnetine Torque
0	0	1.01446e-08	1.78429e-08
0.015708	0.9	1.0736e-08	1.84807e-08
0.0314159	1.8	1.13244e-08	1.91135e-08
0.0471239	2.7	1.19091e-08	1.97407e-08
0.0628319	3.6	1.24896e-08	2.03616e-08
0.0785398	4.5	1.30652e-08	2.09755e-08
0.0942478	5.4	1.36354e-08	2.15819e-08
0.109956	6.3	1.41997e-08	2.21802e-08
0.125664	7.2	1.47574e-08	2.27697e-08
0.141372	8.1	1.53079e-08	2.33498e-08
0.15708	9	1.58508e-08	2.392e-08
0.172788	9.9	1.63855e-08	2.44796e-08
0.188496	10.8	1.69114e-08	2.50281e-08
0.204204	11.7	1.7428e-08	2.55648e-08
0.219911	12.6	1.79347e-08	2.60892e-08
0.235619	13.5	1.84311e-08	2.66008e-08
0.251327	14.4	1.89165e-08	2.70989e-08
0.267035	15.3	1.93906e-08	2.75831e-08
0.282743	16.2	1.98528e-08	2.80529e-08
0.298451	17.1	2.03026e-08	2.85076e-08
0.314159	18	2.07396e-08	2.89468e-08
0.329867	18.9	2.11632e-08	2.937e-08
0.345575	19.8	2.1573e-08	2.97767e-08
0.361283	20.7	2.19686e-08	3.01665e-08
0.376991	21.6	2.23496e-08	3.05388e-08
0.392699	22.5	2.27155e-08	3.08933e-08
0.408407	23.4	2.30659e-08	3.12295e-08
0.424115	24.3	2.34004e-08	3.1547e-08
0.439823	25.2	2.37187e-08	3.18454e-08
0.455531	26.1	2.40203e-08	3.21243e-08
0.471239	27	2.4305e-08	3.23834e-08
0.486947	27.9	2.45724e-08	3.26222e-08
0.502655	28.8	2.48222e-08	3.28406e-08
0.518363	29.7	2.50541e-08	3.30381e-08
0.534071	30.6	2.52677e-08	3.32145e-08
0.549779	31.5	2.54629e-08	3.33695e-08
0.565487	32.4	2.56394e-08	3.35028e-08
0.581195	33.3	2.57969e-08	3.36142e-08
0.596903	34.2	2.59352e-08	3.37034e-08
0.612611	35.1	2.60542e-08	3.37704e-08
0.628319	36	2.61535e-08	3.38148e-08
0.644026	36.9	2.62332e-08	3.38365e-08
0.659734	37.8	2.62929e-08	3.38353e-08
0.675442	38.7	2.63327e-08	3.38113e-08
0.69115	39.6	2.63523e-08	3.37641e-08
0.706858	40.5	2.63517e-08	3.36938e-08
0.722566	41.4	2.63307e-08	3.36003e-08
0.738274	42.3	2.62895e-08	3.34836e-08
0.753982	43.2	2.62278e-08	3.33436e-08
0.76969	44.1	2.61458e-08	3.31803e-08
0.785398	45	2.60433e-08	3.29937e-08
0.801106	45.9	2.59204e-08	3.27839e-08
0.816814	46.8	2.57772e-08	3.2551e-08
0.832522	47.7	2.56137e-08	3.22949e-08
0.84823	48.6	2.54299e-08	3.20159e-08
0.863938	49.5	2.5226e-08	3.1714e-08
0.879646	50.4	2.50021e-08	3.13894e-08
0.895354	51.3	2.47583e-08	3.10423e-08
0.911062	52.2	2.44948e-08	3.06727e-08
0.92677	53.1	2.42117e-08	3.0281e-08
0.942478	54	2.39092e-08	2.98673e-08
0.958186	54.9	2.35876e-08	2.9432e-08
0.973894	55.8	2.3247e-08	2.89751e-08
0.989602	56.7	2.28876e-08	2.84971e-08
1.00531	57.6	2.25098e-08	2.79982e-08
1.02102	58.5	2.21138e-08	2.74788e-08
1.03673	59.4	2.16999e-08	2.69392e-08
1.05243	60.3	2.12684e-08	2.63797e-08
1.06814	61.2	2.08196e-08	2.58006e-08
1.08385	62.1	2.03539e-08	2.52025e-08
1.09956	63	1.98717e-08	2.45857e-08
1.11527	63.9	1.93732e-08	2.39507e-08
1.13097	64.8	1.88589e-08	2.32978e-08
1.14668	65.7	1.83292e-08	2.26275e-08
1.16239	66.6	1.77845e-08	2.19404e-08
1.1781	67.5	1.72252e-08	2.12368e-08
1.19381	68.4	1.66519e-08	2.05173e-08
1.20951	69.3	1.60648e-08	1.97825e-08
1.22522	70.2	1.54645e-08	1.90328e-08
1.24093	71.1	1.48515e-08	1.82688e-08
1.25664	72	1.42263e-08	1.7491e-08
1.27235	72.9	1.35894e-08	1.67e-08
1.28805	73.8	1.29413e-08	1.58965e-08
1.30376	74.7	1.22825e-08	1.50809e-08
1.31947	75.6	1.16135e-08	1.4254e-08
1.33518	76.5	1.0935e-08	1.34163e-08
1.35088	77.4	1.02474e-08	1.25684e-08
1.36659	78.3	9.55136e-09	1.17109e-08
1.3823	79.2	8.84741e-09	1.08447e-08
1.39801	80.1	8.13612e-09	9.97013e-09
1.41372	81	7.4181e-09	9.08805e-09
1.42942	81.9	6.69394e-09	8.19905e-09
1.44513	82.8	5.96422e-09	7.30383e-09
1.46084	83.7	5.22957e-09	6.40306e-09
1.47655	84.6	4.49057e-09	5.49741e-09
1.49226	85.5	3.74785e-09	4.58758e-09
1.50796	86.4	3.00202e-09	3.67426e-09
1.52367	87.3	2.2537e-09	2.75815e-09
1.53938	88.2	1.5035e-09	1.83993e-09
1.55509	89.1	7.52064e-10	9.20317e-10
1.5708	90	2.93208e-24	3.58801e-24

## Sheet: Fig. 2d, 2e
Serpentine				Straight
Deflection [um]	Force net[N] y+	Max Stress [Mpa]		Deflection [um]	Force net [N] y+	Max Stress [Mpa]
117.91	3e-06	2.73		27.505	3e-06	2.06
191.35	5e-06	4.46		45.976	5e-06	3.43
339.56	1e-05	8.07		90.06	1e-05	6.82
626.1	3e-05	17.8		248.23	3e-05	19.5
747.42	5e-05	24.4		362.03	5e-05	30
923.02	0.0001	36.1		521.66	0.0001	48.9

## Sheet: Fig. 2f
		Measurement										Theory A12D1 (straight)				Theory old (M_sat = 0.75T)		Theory abbot, x=999, Mr = 0		Theory M = 0.74T				W2A3D1 (Serpentine)					Beam L [um]	Beam w [um]	Beam thickness [um]	Long axis length [um]	Ni thickness [um]	susceptibility	Remanance [T]
Current	flux [mT]	flux minus [mT]	angle meas1	angle meas 2	angle meas3	Angle avg	Angle STD		Flux [mT]	Flux minus [mT]	Angle plus	Flux combined	Angle minus	Angle combined		Angle		Theory		Theory		Theory new		Theory (Ms = 0.74)	Theory (abbot)		Theory (new)		594.8	75	11.2	774	133	15	0.018
0	0	0	8.1	10	9.5481	9.21603	0.992573		0	0	9.49998	0	9.49998	9.49998		-3.18055e-15		-3.18055e-15		-3.18055e-15		9.21		-3.18055e-15	6.74		6.74
0.1	1.021	-1.021	13	13	12.4973	12.8324	0.290234		0.025133	-0.025133	9.52657	0.025133	9.47345	9.52657		1.10592		-3.24503e-22		1.10738		9.26468		4.09704	6.74036		6.94502
0.2	2.12	-2.12	16	15	13.4849	14.8283	1.26631		0.050265	-0.050265	9.5532	0.050265	9.44697	9.5532		2.2106		-8.30679e-20		2.21353		9.31939		8.13245	6.74144		7.15007
0.3	3.18	-3.18	17	15	15.2356	15.7452	1.09305		0.075398	-0.075398	9.57988	0.075398	9.42054	9.57988		3.31283		-2.12885e-18		3.31721		9.37413		12.051	6.74324		7.35517
0.4	4.26	-4.26	18	17	16.6669	17.2223	0.693795		0.100531	-0.100531	9.60662	0.100531	9.39416	9.60662		4.41139		-2.12632e-17		4.41721		9.4289		15.8087	6.74577		7.56033
0.5	5.34	-5.34	20	18	17.891	18.6303	1.18742		0.125664	-0.125664	9.63341	0.125664	9.36782	9.63341		5.50512		-1.26729e-16		5.51235		9.48371		19.3746	6.74901		7.76556
0.6	6.42	-6.42	21	18	16.4937	18.4979	2.29404		0.150796	-0.150796	9.66025	0.150796	9.34154	9.66025		6.59286		-5.44858e-16		6.60149		9.53854		22.731	6.75299		7.97087
0.7	7.5	-7.5	24	20	19.2415	21.0805	2.55665		0.175929	-0.175929	9.68714	0.175929	9.3153	9.68714		7.67354		-1.86986e-15		7.68353		9.59341		25.8711	6.75769		8.17628
0.8	8.58	-8.58	24	23	21.7839	22.928	1.1098		0.201062	-0.201062	9.71409	0.201062	9.28911	9.71409		8.74611		-5.44112e-15		8.75743		9.64831		28.7966	6.76312		8.38179
0.9	9.659	-9.659	26	26	25.0371	25.679	0.555931		0.226195	-0.226195	9.74109	0.226195	9.26297	9.74109		9.80958		1.14858e-14		9.82221		9.70325		31.5151	6.76929		8.58742
1	10.738	-10.738	31	34	28.3366	31.1122	2.83337		0.251327	-0.251327	9.76815	0.251327	9.23687	9.76815		10.863		-1.33895e-25		10.8769		9.75822		34.0378	6.7762		8.79317
1.1	11.815	-11.815	34	37	33.6329	34.8776	1.84717		0.27646	-0.27646	9.79526	0.27646	9.21082	9.79526		11.9056		-5.08301e-25		11.9208		9.81322		36.3778	6.78385		8.99907
1.2	12.894	-12.894	44	44	39.3299	42.4433	2.69628		0.301593	-0.301593	9.82243	0.301593	9.18482	9.82243		12.9366		-1.71788e-24		12.9529		9.86827		38.5489	6.79224		9.20512
1.3	13.972	-13.972	46	48	44.0932	46.0311	1.95359		0.326726	-0.326726	9.84965	0.326726	9.15886	9.84965		13.9552		-5.26575e-24		13.9727		9.92334		40.5648	6.8014		9.41133
1.4	15.049	-15.049	51	56	51.3368	52.7789	2.7946		0.351858	-0.351858	9.87692	0.351858	9.13295	9.87692		14.9608		-1.48536e-23		14.9794		9.97846		42.4389	6.81131		9.61772			d
1.5	16.127	-16.127	53	59	53.781	55.2603	3.2621		0.376991	-0.376991	9.90426	0.376991	9.10708	9.90426		15.9529		-3.90022e-23		15.9725		10.0336		44.1834	6.82198		9.82429
1.6	17.2	-17.2	58	62	58.3148	59.4383	2.2241		0.402124	-0.402124	9.93165	0.402124	9.08126	9.93165		16.9309		-9.62165e-23		16.9515		10.0888		45.8099	6.83343		10.0311
1.7	18.281	-18.281	60	66	61.0112	62.3371	3.21223		0.427257	-0.427257	9.9591	0.427257	9.05548	9.9591		17.8945		-2.24698e-22		17.916		10.144		47.3288	6.84566		10.238
1.8	19.63	-19.63	66	70	63.8448	66.6149	3.12334		0.452389	-0.452389	9.9866	0.452389	9.02975	9.9866		18.8432		-4.99867e-22		18.8656		10.1993		48.7496	6.85868		10.4452
1.9	20.437	-20.437	71	72	66.7424	69.9141	2.79194		0.477522	-0.477522	10.0142	0.477522	9.00406	10.0142		19.7768		-1.06488e-21		19.8001		10.2546		50.0808	6.87249		10.6526
2	21.515	-21.515	74	74	67.99	71.9967	3.46988		0.502655	-0.502655	10.0418	0.502655	8.97841	10.0418		20.695		-2.18206e-21		20.7192		10.31		51.3302	6.88711		10.8603
									0.527788	-0.527788	10.0695	0.527788	8.9528	10.0695		21.5978		-4.31715e-21		21.6227		10.3654		52.5049	6.90255		11.0682
									0.55292	-0.55292	10.0972	0.55292	8.92724	10.0972		22.4848		-8.27388e-21		22.5105		10.4208		53.6109	6.91881		11.2764
									0.578053	-0.578053	10.125	0.578053	8.90171	10.125		23.3562		-1.54039e-20		23.3825		10.4763		54.654	6.93591		11.4848
									0.603186	-0.603186	10.1529	0.603186	8.87623	10.1529		24.2118		-2.79275e-20		24.2388		10.5318		55.6392	6.95386		11.6935
									0.628319	-0.628319	10.1808	0.628319	8.85079	10.1808		25.0517		-4.94143e-20		25.0793		10.5874		56.5711	6.97266		11.9026
									0.653451	-0.653451	10.2088	0.653451	8.82539	10.2088		25.8759		-8.54913e-20		25.904		10.643		57.4539	6.99234		12.1119
									0.678584	-0.678584	10.2368	0.678584	8.80003	10.2368		26.6845		-1.44869e-19		26.7132		10.6986		58.2912	7.01291		12.3215
									0.703717	-0.703717	10.2649	0.703717	8.77471	10.2649		27.4776		-2.40805e-19		27.5068		10.7543		59.0864	7.03438		12.5315
									0.728849	-0.728849	10.2931	0.728849	8.74943	10.2931		28.2554		-3.93171e-19		28.285		10.8101		59.8425	7.05677		12.7417
									0.753982	-0.753982	10.3213	0.753982	8.72419	10.3213		29.0181		-6.31317e-19		29.0481		10.8659		60.5624	7.08009		12.9524
									0.779115	-0.779115	10.3496	0.779115	8.69899	10.3496		29.7658		-9.98019e-19		29.7962		10.9217		61.2486	7.10436		13.1633
									0.804248	-0.804248	10.378	0.804248	8.67382	10.378		30.4987		-1.55484e-18		30.5294		10.9776		61.9034	7.1296		13.3747
									0.82938	-0.82938	10.4064	0.82938	8.64869	10.4064		31.217		-2.38932e-18		31.2481		11.0336		62.5288	7.15582		13.5864
									0.854513	-0.854513	10.4349	0.854513	8.6236	10.4349		31.921		-3.62462e-18		31.9524		11.0895		63.1269	7.18305		13.7984
									0.879646	-0.879646	10.4634	0.879646	8.59855	10.4634		32.611		-5.43218e-18		32.6427		11.1456		63.6992	7.2113		14.0109
									0.904779	-0.904779	10.4921	0.904779	8.57354	10.4921		33.2872		-8.0483e-18		33.3191		11.2017		64.2476	7.2406		14.2238
									0.929911	-0.929911	10.5208	0.929911	8.54856	10.5208		33.9498		-1.17958e-17		33.9819		11.2578		64.7733	7.27097		14.437
									0.955044	-0.955044	10.5495	0.955044	8.52361	10.5495		34.5991		-1.71116e-17		34.6314		11.314		65.2779	7.30243		14.6507
									0.980177	-0.980177	10.5783	0.980177	8.4987	10.5783		35.2354		-2.45825e-17		35.2679		11.3703		65.7626	7.335		14.8648
									1.00531	-1.00531	10.6072	1.00531	8.47383	10.6072		35.8589		-3.49903e-17		35.8916		11.4266		66.2284	7.36872		15.0793
									1.03044	-1.03044	10.6362	1.03044	8.44899	10.6362		36.47		-4.93688e-17		36.5028		11.4829		66.6766	7.40361		15.2943
									1.05557	-1.05557	10.6652	1.05557	8.42419	10.6652		37.0688		-6.90756e-17		37.1018		11.5393		67.108	7.43969		15.5097
									1.08071	-1.08071	10.6943	1.08071	8.39942	10.6943		37.6557		-9.58813e-17		37.6888		11.5958		67.5237	7.477		15.7255
									1.10584	-1.10584	10.7235	1.10584	8.37468	10.7235		38.231		-1.3208e-16		38.2642		11.6523		67.9244	7.51557		15.9419
									1.13097	-1.13097	10.7527	1.13097	8.34998	10.7527		38.7949		-1.80628e-16		38.8281		11.7089		68.3109	7.55542		16.1586
									1.15611	-1.15611	10.782	1.15611	8.32531	10.782		39.3476		-2.4531e-16		39.3809		11.7655		68.6841	7.5966		16.3759
									1.18124	-1.18124	10.8114	1.18124	8.30067	10.8114		39.8894		-3.30945e-16		39.9229		11.8222		69.0445	7.63914		16.5936
									1.20637	-1.20637	10.8408	1.20637	8.27607	10.8408		40.4207		-4.43636e-16		40.4541		11.8789		69.3928	7.68307		16.8119
									1.2315	-1.2315	10.8703	1.2315	8.25149	10.8703		40.9416		-5.91077e-16		40.9751		11.9357		69.7297	7.72843		17.0306
									1.25664	-1.25664	10.8999	1.25664	8.22695	10.8999		41.4524		-7.82912e-16		41.4859		11.9926		70.0556	7.77527		17.2498
									1.28177	-1.28177	10.9296	1.28177	8.20244	10.9296		41.9533		-1.03118e-15		41.9868		12.0495		70.3712	7.82363		17.4695
									1.3069	-1.3069	10.9593	1.3069	8.17796	10.9593		42.4446		-1.35084e-15		42.4782		12.1065		70.6768	7.87355		17.6897
									1.33204	-1.33204	10.9891	1.33204	8.15351	10.9891		42.9266		-1.76038e-15		42.9601		12.1635		70.973	7.92508		17.9104
									1.35717	-1.35717	11.019	1.35717	8.12909	11.019		43.3993		-2.28261e-15		43.4328		12.2207		71.2602	7.97826		18.1317
									1.3823	-1.3823	11.049	1.3823	8.1047	11.049		43.8632		-2.94547e-15		43.8967		12.2778		71.5388	8.03315		18.3535
									1.40743	-1.40743	11.079	1.40743	8.08033	11.079		44.3183		-3.78314e-15		44.3518		12.3351		71.8091	8.08981		18.5758
									1.43257	-1.43257	11.1091	1.43257	8.056	11.1091		44.765		-4.83723e-15		44.7984		12.3923		72.0716	8.14828		18.7986
									1.4577	-1.4577	11.1393	1.4577	8.03169	11.1393		45.2033		-6.1582e-15		45.2367		12.4497		72.3266	8.20863		19.022
									1.48283	-1.48283	11.1696	1.48283	8.00742	11.1696		45.6336		-7.80708e-15		45.667		12.5071		72.5744	8.27092		19.2459
									1.50796	-1.50796	11.1999	1.50796	7.98317	11.1999		46.056		-9.85738e-15		46.0893		12.5646		72.8152	8.33521		19.4703
									1.5331	-1.5331	11.2303	1.5331	7.95895	11.2303		46.4708		-1.23974e-14		46.504		12.6222		73.0495	8.40158		19.6953
									1.55823	-1.55823	11.2608	1.55823	7.93475	11.2608		46.878		9.91162e-15		46.9111		12.6798		73.2774	8.4701		19.9209
									1.58336	-1.58336	11.2914	1.58336	7.91058	11.2914		47.2779		6.05465e-15		47.311		12.7375		73.4992	8.54083		20.147
									1.6085	-1.6085	11.3221	1.6085	7.88644	11.3221		47.6707		1.32601e-15		47.7037		12.7952		73.7152	8.61387		20.3736
									1.63363	-1.63363	11.3528	1.63363	7.86232	11.3528		48.0565		-6.58665e-25		48.0894		12.853		73.9256	8.68929		20.6008
									1.65876	-1.65876	11.3836	1.65876	7.83823	11.3836		48.4356		-9.46082e-25		48.4684		12.9109		74.1305	8.76718		20.8286
									1.68389	-1.68389	11.4145	1.68389	7.81416	11.4145		48.808		-1.35135e-24		48.8407		12.9689		74.3303	8.84763		21.0569
									1.70903	-1.70903	11.4455	1.70903	7.79012	11.4455		49.1739		-1.91984e-24		49.2066		13.0269		74.5251	8.93075		21.2858
									1.73416	-1.73416	11.4766	1.73416	7.7661	11.4766		49.5336		-2.71316e-24		49.5662		13.085		74.715	9.01663		21.5152
									1.75929	-1.75929	11.5077	1.75929	7.74211	11.5077		49.8871		-3.81477e-24		49.9196		13.1432		74.9004	9.10539		21.7452
									1.78442	-1.78442	11.5389	1.78442	7.71814	11.5389		50.2346		-5.33708e-24		50.267		13.2014		75.0812	9.19713		21.9757
									1.80956	-1.80956	11.5702	1.80956	7.69419	11.5702		50.5762		-7.43102e-24		50.6085		13.2597		75.2578	9.29197		22.2068
									1.83469	-1.83469	11.6016	1.83469	7.67027	11.6016		50.9121		-1.0298e-23		50.9443		13.3181		75.4302	9.39005		22.4384
									1.85982	-1.85982	11.6331	1.85982	7.64636	11.6331		51.2424		-1.42062e-23		51.2745		13.3765		75.5986	9.49149		22.6706
									1.88496	-1.88496	11.6647	1.88496	7.62248	11.6647		51.5672		-1.95104e-23		51.5992		13.4351		75.7631	9.59644		22.9033
									1.91009	-1.91009	11.6963	1.91009	7.59862	11.6963		51.8867		-2.66794e-23		51.9187		13.4937		75.9239	9.70504		23.1366
									1.93522	-1.93522	11.7281	1.93522	7.57479	11.7281		52.2011		-3.6329e-23		52.2329		13.5523		76.081	9.81745		23.3705
									1.96035	-1.96035	11.7599	1.96035	7.55097	11.7599		52.5103		-4.92658e-23		52.542		13.6111		76.2347	9.93383		23.6048
									1.98549	-1.98549	11.7918	1.98549	7.52717	11.7918		52.8146		-6.65424e-23		52.8461		13.6699		76.385	10.0544		23.8397
									2.01062	-2.01062	11.8238	2.01062	7.5034	11.8238		53.114		-8.95268e-23		53.1454		13.7288		76.532	10.1792		24.0752
									2.03575	-2.03575	11.8559	2.03575	7.47964	11.8559		53.4086		-1.19992e-22		53.44		13.7878		76.6759	10.3086		24.3111
									2.06088	-2.06088	11.8881	2.06088	7.45591	11.8881		53.6987		-1.60227e-22		53.7299		13.8469		76.8167	10.4428		24.5476
									2.08602	-2.08602	11.9203	2.08602	7.43219	11.9203		53.9842		-2.13178e-22		54.0153		13.906		76.9546	10.5819		24.7846
									2.11115	-2.11115	11.9527	2.11115	7.40849	11.9527		54.2652		-2.82623e-22		54.2963		13.9652		77.0896	10.7261		25.0221
									2.13628	-2.13628	11.9851	2.13628	7.38481	11.9851		54.542		-3.73396e-22		54.5729		14.0245		77.2218	10.8758		25.2601
									2.16142	-2.16142	12.0177	2.16142	7.36114	12.0177		54.8145		-4.91656e-22		54.8453		14.0839		77.3513	11.0312		25.4986
									2.18655	-2.18655	12.0503	2.18655	7.3375	12.0503		55.0829		-6.45236e-22		55.1136		14.1434		77.4783	11.1925		25.7376
									2.21168	-2.21168	12.083	2.21168	7.31387	12.083		55.3472		-8.44055e-22		55.3778		14.2029		77.6026	11.3601		25.9771
									2.23681	-2.23681	12.1159	2.23681	7.29026	12.1159		55.6076		-1.10065e-21		55.638		14.2625		77.7246	11.5342		26.2171
									2.26195	-2.26195	12.1488	2.26195	7.26666	12.1488		55.864		-1.43083e-21		55.8944		14.3222		77.8441	11.7151		26.4575
									2.28708	-2.28708	12.1818	2.28708	7.24308	12.1818		56.1168		-1.85444e-21		56.147		14.382		77.9613	11.9033		26.6984
									2.31221	-2.31221	12.2149	2.31221	7.21952	12.2149		56.3657		-2.39635e-21		56.3959		14.4419		78.0763	12.099		26.9397
									2.33735	-2.33735	12.2481	2.33735	7.19597	12.2481		56.6111		-3.08767e-21		56.6411		14.5018		78.1891	12.3026		27.1815
									2.36248	-2.36248	12.2814	2.36248	7.17244	12.2814		56.8529		-3.96717e-21		56.8828		14.5618		78.2997	12.5145		27.4236
									2.38761	-2.38761	12.3148	2.38761	7.14892	12.3148		57.0913		-5.08305e-21		57.121		14.622		78.4083	12.7351		27.6662
									2.41274	-2.41274	12.3482	2.41274	7.12541	12.3482		57.3262		-6.49511e-21		57.3559		14.6822		78.5149	12.9648		27.9092
									2.43788	-2.43788	12.3818	2.43788	7.10192	12.3818		57.5578		-8.27736e-21		57.5873		14.7425		78.6195	13.2041		28.1526
									2.46301	-2.46301	12.4155	2.46301	7.07844	12.4155		57.7861		-1.05211e-20		57.8156		14.8028		78.7223	13.4535		28.3964
									2.48814	-2.48814	12.4493	2.48814	7.05498	12.4493		58.0113		-1.3339e-20		58.0406		14.8633		78.8232	13.7134		28.6406
									2.51327	-2.51327	12.4832	2.51327	7.03153	12.4832		58.2333		-1.68692e-20		58.2625		14.9238		78.9223	13.9844		28.8851
									2.53841	-2.53841	12.5171	2.53841	7.00808	12.5171		58.4522		-2.12812e-20		58.4813		14.9845		79.0196	14.2668		29.1299
									2.56354	-2.56354	12.5512	2.56354	6.98466	12.5512		58.6682		-2.67825e-20		58.6971		15.0452		79.1153	14.5614		29.3751
									2.58867	-2.58867	12.5854	2.58867	6.96124	12.5854		58.8812		-3.36263e-20		58.91		15.106		79.2093	14.8685		29.6206
									2.61381	-2.61381	12.6197	2.61381	6.93783	12.6197		59.0913		-4.21209e-20		59.12		15.1669		79.3016	15.1888		29.8664
									2.63894	-2.63894	12.6541	2.63894	6.91444	12.6541		59.2986		-5.26415e-20		59.3272		15.2279		79.3924	15.5227		30.1124
									2.66407	-2.66407	12.6886	2.66407	6.89105	12.6886		59.5031		-6.56428e-20		59.5316		15.289		79.4817	15.8708		30.3588
									2.6892	-2.6892	12.7232	2.6892	6.86768	12.7232		59.7049		-8.16758e-20		59.7333		15.3502		79.5695	16.2336		30.6054
									2.71434	-2.71434	12.7579	2.71434	6.84431	12.7579		59.904		-1.01406e-19		59.9323		15.4115		79.6558	16.6116		30.8522
									2.73947	-2.73947	12.7927	2.73947	6.82095	12.7927		60.1005		-1.25636e-19		60.1287		15.4728		79.7407	17.0053		31.0993
									2.7646	-2.7646	12.8276	2.7646	6.7976	12.8276		60.2945		-1.55333e-19		60.3226		15.5343		79.8242	17.415		31.3465
									2.78973	-2.78973	12.8626	2.78973	6.77426	12.8626		60.4859		-1.91658e-19		60.5139		15.5958		79.9063	17.8412		31.594
									2.81487	-2.81487	12.8977	2.81487	6.75093	12.8977		60.6749		-2.36004e-19		60.7028		15.6575		79.9872	18.284		31.8416
									2.84	-2.84	12.933	2.84	6.72761	12.933		60.8615		-2.90038e-19		60.8892		15.7192		80.0667	18.7438		32.0894
									2.86513	-2.86513	12.9683	2.86513	6.70429	12.9683		61.0457		-3.55754e-19		61.0733		15.781		80.145	19.2206		32.3373
									2.89026	-2.89026	13.0037	2.89026	6.68098	13.0037		61.2276		-4.3553e-19		61.2551		15.8429		80.2221	19.7144		32.5853
									2.9154	-2.9154	13.0393	2.9154	6.65767	13.0393		61.4072		-5.32198e-19		61.4346		15.905		80.2979	20.2252		32.8334
									2.94053	-2.94053	13.075	2.94053	6.63437	13.075		61.5845		-6.49127e-19		61.6118		15.9671		80.3726	20.7526		33.0816
									2.96566	-2.96566	13.1108	2.96566	6.61108	13.1108		61.7596		-7.90315e-19		61.7869		16.0293		80.4461	21.2962		33.3299
									2.9908	-2.9908	13.1466	2.9908	6.58779	13.1466		61.9326		-9.60501e-19		61.9597		16.0916		80.5186	21.8555		33.5782
									3.01593	-3.01593	13.1826	3.01593	6.56451	13.1826		62.1035		-1.16529e-18		62.1305		16.154		80.5899	22.4298		33.8266
									3.04106	-3.04106	13.2188	3.04106	6.54123	13.2188		62.2723		-1.41132e-18		62.2992		16.2165		80.6601	23.0184		34.0749
									3.06619	-3.06619	13.255	3.06619	6.51795	13.255		62.439		-1.70639e-18		62.4658		16.2791		80.7294	23.6201		34.3232
									3.09133	-3.09133	13.2913	3.09133	6.49468	13.2913		62.6038		-2.05972e-18		62.6305		16.3418		80.7975	24.234		34.5715
									3.11646	-3.11646	13.3278	3.11646	6.47141	13.3278		62.7666		-2.48213e-18		62.7931		16.4046		80.8647	24.8588		34.8198
									3.14159	-3.14159	13.3644	3.14159	6.44815	13.3644		62.9274		-2.98634e-18		62.9539		16.4676		80.931	25.4933		35.0679
									3.16673	-3.16673	13.4011	3.16673	6.42488	13.4011		63.0863		-3.58726e-18		63.1127		16.5306		80.9962	26.1361		35.316
									3.19186	-3.19186	13.4379	3.19186	6.40162	13.4379		63.2434		-4.30237e-18		63.2696		16.5937		81.0605	26.7859		35.564
									3.21699	-3.21699	13.4748	3.21699	6.37836	13.4748		63.3986		-5.15208e-18		63.4248		16.6569		81.124	27.4413		35.8118
									3.24212	-3.24212	13.5118	3.24212	6.3551	13.5118		63.552		-6.16024e-18		63.5781		16.7202		81.1865	28.1008		36.0595
									3.26726	-3.26726	13.549	3.26726	6.33184	13.549		63.7037		-7.35467e-18		63.7297		16.7836		81.2481	28.7632		36.307
									3.29239	-3.29239	13.5863	3.29239	6.30858	13.5863		63.8536		-8.76778e-18		63.8795		16.8471		81.3089	29.4272		36.5543
									3.31752	-3.31752	13.6237	3.31752	6.28532	13.6237		64.0018		-1.04372e-17		64.0276		16.9107		81.3688	30.0914		36.8014
									3.34266	-3.34266	13.6612	3.34266	6.26206	13.6612		64.1483		-1.24068e-17		64.174		16.9745		81.4279	30.7548		37.0483
									3.36779	-3.36779	13.6989	3.36779	6.2388	13.6989		64.2932		-1.47273e-17		64.3187		17.0383		81.4863	31.4162		37.2949
									3.39292	-3.39292	13.7366	3.39292	6.21554	13.7366		64.4364		-1.74575e-17		64.4619		17.1022		81.5438	32.0747		37.5412
									3.41805	-3.41805	13.7745	3.41805	6.19228	13.7745		64.5781		-2.06656e-17		64.6034		17.1663		81.6005	32.7293		37.7872
									3.44319	-3.44319	13.8125	3.44319	6.16901	13.8125		64.7181		-2.44302e-17		64.7434		17.2304		81.6565	33.3793		38.0329
									3.46832	-3.46832	13.8507	3.46832	6.14574	13.8507		64.8566		-2.88423e-17		64.8818		17.2947		81.7118	34.024		38.2783
									3.49345	-3.49345	13.889	3.49345	6.12247	13.889		64.9936		-3.40065e-17		65.0187		17.359		81.7663	34.6627		38.5234
									3.51858	-3.51858	13.9273	3.51858	6.09919	13.9273		65.1291		-4.00437e-17		65.1541		17.4235		81.8201	35.2949		38.768
									3.54372	-3.54372	13.9659	3.54372	6.07591	13.9659		65.2632		-4.70925e-17		65.2881		17.4881		81.8732	35.9201		39.0123
									3.56885	-3.56885	14.0045	3.56885	6.05263	14.0045		65.3957		-5.53126e-17		65.4205		17.5528		81.9256	36.5379		39.2561
									3.59398	-3.59398	14.0433	3.59398	6.02934	14.0433		65.5269		-6.4887e-17		65.5516		17.6176		81.9773	37.148		39.4996
									3.61911	-3.61911	14.0822	3.61911	6.00604	14.0822		65.6567		-7.60256e-17		65.6813		17.6825		82.0284	37.7502		39.7425
									3.64425	-3.64425	14.1212	3.64425	5.98274	14.1212		65.785		-8.8969e-17		65.8096		17.7475		82.0788	38.3442		39.985
									3.66938	-3.66938	14.1604	3.66938	5.95944	14.1604		65.912		-1.03992e-16		65.9365		17.8126		82.1286	38.93		40.227
									3.69451	-3.69451	14.1997	3.69451	5.93612	14.1997		66.0377		-1.21409e-16		66.0621		17.8778		82.1778	39.5072		40.4686
									3.71965	-3.71965	14.2391	3.71965	5.9128	14.2391		66.1621		-1.4158e-16		66.1863		17.9432		82.2264	40.076		40.7095
									3.74478	-3.74478	14.2787	3.74478	5.88947	14.2787		66.2852		-1.64913e-16		66.3093		18.0086		82.2743	40.6363		40.95
									3.76991	-3.76991	14.3184	3.76991	5.86614	14.3184		66.407		-1.91874e-16		66.431		18.0742		82.3217	41.188		41.1899
									3.79504	-3.79504	14.3582	3.79504	5.84279	14.3582		66.5275		-2.22995e-16		66.5515		18.1399		82.3685	41.7311		41.4292
									3.82018	-3.82018	14.3982	3.82018	5.81944	14.3982		66.6468		-2.58879e-16		66.6707		18.2057		82.4147	42.2658		41.6679
									3.84531	-3.84531	14.4383	3.84531	5.79608	14.4383		66.7649		-3.00212e-16		66.7887		18.2716		82.4604	42.792		41.906
									3.87044	-3.87044	14.4785	3.87044	5.7727	14.4785		66.8818		-3.47771e-16		66.9055		18.3376		82.5055	43.3098		42.1434
									3.89558	-3.89558	14.5189	3.89558	5.74932	14.5189		66.9975		-4.02439e-16		67.0211		18.4037		82.5501	43.8193		42.3803
									3.92071	-3.92071	14.5594	3.92071	5.72593	14.5594		67.1121		-4.65214e-16		67.1356		18.47		82.5941	44.3207		42.6164
									3.94584	-3.94584	14.6001	3.94584	5.70252	14.6001		67.2255		-5.37228e-16		67.2489		18.5364		82.6377	44.8139		42.8519
									3.97097	-3.97097	14.6408	3.97097	5.6791	14.6408		67.3377		-6.19758e-16		67.3611		18.6028		82.6807	45.2992		43.0867
									3.99611	-3.99611	14.6818	3.99611	5.65568	14.6818		67.4489		-7.14248e-16		67.4722		18.6694		82.7232	45.7766		43.3208
									4.02124	-4.02124	14.7228	4.02124	5.63223	14.7228		67.559		-8.22328e-16		67.5822		18.7361		82.7652	46.2463		43.5542
									4.04637	-4.04637	14.7641	4.04637	5.60878	14.7641		67.668		-9.45835e-16		67.6911		18.803		82.8068	46.7084		43.7869
									4.0715	-4.0715	14.8054	4.0715	5.58531	14.8054		67.7759		-1.08684e-15		67.799		18.8699		82.8479	47.163		44.0188
									4.09664	-4.09664	14.8469	4.09664	5.56183	14.8469		67.8828		-1.24767e-15		67.9058		18.9369		82.8885	47.6102		44.2499
									4.12177	-4.12177	14.8886	4.12177	5.53833	14.8886		67.9887		-1.43095e-15		68.0115		19.0041		82.9286	48.0503		44.4803
									4.1469	-4.1469	14.9304	4.1469	5.51482	14.9304		68.0935		-1.63962e-15		68.1163		19.0714		82.9683	48.4833		44.7098
									4.17204	-4.17204	14.9723	4.17204	5.49129	14.9723		68.1973		-1.87699e-15		68.22		19.1388		83.0075	48.9094		44.9386
									4.19717	-4.19717	15.0144	4.19717	5.46775	15.0144		68.3002		-2.14676e-15		68.3228		19.2064		83.0464	49.3286		45.1666
									4.2223	-4.2223	15.0566	4.2223	5.44419	15.0566		68.4021		-2.4531e-15		68.4246		19.274		83.0847	49.7412		45.3937
									4.24743	-4.24743	15.099	4.24743	5.42061	15.099		68.503		-2.80067e-15		68.5254		19.3418		83.1227	50.1473		45.62
									4.27257	-4.27257	15.1415	4.27257	5.39702	15.1415		68.6029		-3.19466e-15		68.6253		19.4097		83.1602	50.5469		45.8455
									4.2977	-4.2977	15.1842	4.2977	5.3734	15.1842		68.702		-3.64092e-15		68.7243		19.4777		83.1974	50.9403		46.0701
									4.32283	-4.32283	15.227	4.32283	5.34977	15.227		68.8001		-4.14596e-15		68.8223		19.5458		83.2341	51.3275		46.2938
									4.34796	-4.34796	15.27	4.34796	5.32612	15.27		68.8973		-4.71705e-15		68.9195		19.614		83.2705	51.7087		46.5167
									4.3731	-4.3731	15.3132	4.3731	5.30245	15.3132		68.9936		-5.36231e-15		69.0157		19.6824		83.3064	52.084		46.7386
									4.39823	-4.39823	15.3565	4.39823	5.27876	15.3565		69.089		-6.09078e-15		69.1111		19.7509		83.342	52.4536		46.9597
									4.42336	-4.42336	15.3999	4.42336	5.25505	15.3999		69.1836		-6.91255e-15		69.2055		19.8195		83.3772	52.8174		47.1799
									4.4485	-4.4485	15.4435	4.4485	5.23132	15.4435		69.2773		-7.83885e-15		69.2992		19.8882		83.412	53.1758		47.3991
									4.47363	-4.47363	15.4872	4.47363	5.20757	15.4872		69.3702		-8.88215e-15		69.392		19.9571		83.4464	53.5287		47.6175
									4.49876	-4.49876	15.5312	4.49876	5.18379	15.5312		69.4622		-1.00564e-14		69.4839		20.026		83.4805	53.8762		47.8349
									4.52389	-4.52389	15.5752	4.52389	5.15999	15.5752		69.5534		-1.13769e-14		69.575		20.0951		83.5143	54.2186		48.0514
									4.54903	-4.54903	15.6195	4.54903	5.13617	15.6195		69.6438		1.25836e-14		69.6653		20.1644		83.5477	54.5559		48.2669
									4.57416	-4.57416	15.6638	4.57416	5.11233	15.6638		69.7334		1.09172e-14		69.7549		20.2337		83.5807	54.8881		48.4815
									4.59929	-4.59929	15.7084	4.59929	5.08846	15.7084		69.8221		9.04722e-15		69.8436		20.3032		83.6134	55.2155		48.6951
									4.62442	-4.62442	15.7531	4.62442	5.06457	15.7531		69.9102		6.9504e-15		69.9315		20.3728		83.6458	55.5381		48.9077
									4.64956	-4.64956	15.798	4.64956	5.04065	15.798		69.9974		4.60087e-15		70.0187		20.4425		83.6779	55.856		49.1194
									4.67469	-4.67469	15.843	4.67469	5.0167	15.843		70.0839		1.97001e-15		70.1051		20.5123		83.7096	56.1692		49.3301
									4.69982	-4.69982	15.8882	4.69982	4.99273	15.8882		70.1696		-1.86576e-24		70.1907		20.5823		83.741	56.478		49.5398
									4.72495	-4.72495	15.9336	4.72495	4.96873	15.9336		70.2546		-2.26614e-24		70.2757		20.6524		83.7721	56.7823		49.7486
									4.75009	-4.75009	15.9791	4.75009	4.9447	15.9791		70.3389		-2.74918e-24		70.3599		20.7226		83.8029	57.0823		49.9563
									4.77522	-4.77522	16.0248	4.77522	4.92065	16.0248		70.4224		-3.33126e-24		70.4433		20.7929		83.8334	57.3781		50.1631
									4.80035	-4.80035	16.0706	4.80035	4.89657	16.0706		70.5052		-4.03185e-24		70.5261		20.8634		83.8636	57.6697		50.3689
									4.82549	-4.82549	16.1167	4.82549	4.87246	16.1167		70.5873		-4.87417e-24		70.6081		20.9339		83.8935	57.9572		50.5736
									4.85062	-4.85062	16.1629	4.85062	4.84831	16.1629		70.6688		-5.88578e-24		70.6895		21.0047		83.9231	58.2407		50.7774
									4.87575	-4.87575	16.2092	4.87575	4.82414	16.2092		70.7495		-7.09932e-24		70.7702		21.0755		83.9524	58.5203		50.9801
									4.90088	-4.90088	16.2558	4.90088	4.79994	16.2558		70.8296		-8.55355e-24		70.8502		21.1465		83.9815	58.7961		51.1819
									4.92602	-4.92602	16.3025	4.92602	4.7757	16.3025		70.909		-1.02943e-23		70.9295		21.2176		84.0102	59.068		51.3826
									4.95115	-4.95115	16.3494	4.95115	4.75143	16.3494		70.9877		-1.23758e-23		71.0082		21.2888		84.0387	59.3363		51.5823
									4.97628	-4.97628	16.3964	4.97628	4.72713	16.3964		71.0658		-1.4862e-23		71.0862		21.3601		84.0669	59.601		51.781
									5.00142	-5.00142	16.4437	5.00142	4.7028	16.4437		71.1432		-1.78287e-23		71.1636		21.4316		84.0949	59.862		51.9787
									5.02655	-5.02655	16.4911	5.02655	4.67843	16.4911		71.22		-2.13651e-23		71.2403		21.5032		84.1226	60.1196		52.1753
									5.05168	-5.05168	16.5386	5.05168	4.65403	16.5386		71.2962		-2.5576e-23		71.3164		21.5749		84.15	60.3738		52.371
									5.07681	-5.07681	16.5864	5.07681	4.62959	16.5864		71.3718		-3.05853e-23		71.3919		21.6468		84.1772	60.6246		52.5656
									5.10195	-5.10195	16.6343	5.10195	4.60512	16.6343		71.4467		-3.65383e-23		71.4668		21.7187		84.2041	60.8721		52.7592
									5.12708	-5.12708	16.6824	5.12708	4.58061	16.6824		71.521		-4.36057e-23		71.541		21.7908		84.2308	61.1164		52.9517
									5.15221	-5.15221	16.7307	5.15221	4.55606	16.7307		71.5948		-5.19881e-23		71.6147		21.8631		84.2572	61.3575		53.1433
									5.17734	-5.17734	16.7792	5.17734	4.53147	16.7792		71.6679		-6.19204e-23		71.6878		21.9354		84.2834	61.5955		53.3338
									5.20248	-5.20248	16.8279	5.20248	4.50685	16.8279		71.7405		-7.3678e-23		71.7603		22.0079		84.3094	61.8304		53.5233
									5.22761	-5.22761	16.8767	5.22761	4.48219	16.8767		71.8125		-8.7583e-23		71.8322		22.0806		84.3351	62.0623		53.7117
									5.25274	-5.25274	16.9257	5.25274	4.45748	16.9257		71.8839		-1.04013e-22		71.9036		22.1533		84.3606	62.2912		53.8992
									5.27788	-5.27788	16.9749	5.27788	4.43274	16.9749		71.9548		-1.23407e-22		71.9744		22.2262		84.3858	62.5173		54.0856
									5.30301	-5.30301	17.0243	5.30301	4.40796	17.0243		72.0251		-1.4628e-22		72.0446		22.2992		84.4108	62.7404		54.271
									5.32814	-5.32814	17.0739	5.32814	4.38313	17.0739		72.0948		-1.7323e-22		72.1143		22.3723		84.4356	62.9608		54.4554
									5.35327	-5.35327	17.1237	5.35327	4.35826	17.1237		72.164		-2.04958e-22		72.1835		22.4456		84.4602	63.1785		54.6388
									5.37841	-5.37841	17.1736	5.37841	4.33335	17.1736		72.2327		-2.42277e-22		72.2521		22.519		84.4846	63.3934		54.8211
									5.40354	-5.40354	17.2238	5.40354	4.3084	17.2238		72.3009		-2.86133e-22		72.3202		22.5925		84.5088	63.6057		55.0024
									5.42867	-5.42867	17.2741	5.42867	4.2834	17.2741		72.3685		-3.37625e-22		72.3877		22.6661		84.5327	63.8154		55.1827
									5.45381	-5.45381	17.3246	5.45381	4.25835	17.3246		72.4356		-3.98035e-22		72.4548		22.7399		84.5565	64.0225		55.3621
									5.47894	-5.47894	17.3753	5.47894	4.23326	17.3753		72.5022		-4.68843e-22		72.5213		22.8138		84.58	64.2271		55.5403
									5.50407	-5.50407	17.4263	5.50407	4.20812	17.4263		72.5682		-5.51772e-22		72.5873		22.8878		84.6033	64.4292		55.7176
									5.5292	-5.5292	17.4774	5.5292	4.18294	17.4774		72.6338		-6.48815e-22		72.6528		22.962		84.6264	64.6289		55.8939
									5.55434	-5.55434	17.5287	5.55434	4.15771	17.5287		72.6989		-7.62283e-22		72.7179		23.0363		84.6494	64.8262		56.0692
									5.57947	-5.57947	17.5801	5.57947	4.13243	17.5801		72.7635		-8.94846e-22		72.7824		23.1107		84.6721	65.0211		56.2435
									5.6046	-5.6046	17.6318	5.6046	4.1071	17.6318		72.8276		-1.0496e-21		72.8465		23.1853		84.6947	65.2138		56.4167
									5.62973	-5.62973	17.6837	5.62973	4.08171	17.6837		72.8912		-1.2301e-21		72.91		23.2599		84.717	65.4041		56.589
									5.65487	-5.65487	17.7358	5.65487	4.05628	17.7358		72.9544		-1.44049e-21		72.9731		23.3347		84.7392	65.5922		56.7603
									5.68	-5.68	17.7881	5.68	4.0308	17.7881		73.0171		-1.6855e-21		73.0358		23.4097		84.7612	65.7781		56.9306
									5.70513	-5.70513	17.8406	5.70513	4.00526	17.8406		73.0793		-1.97064e-21		73.0979		23.4847		84.783	65.9619		57.0999
									5.73027	-5.73027	17.8932	5.73027	3.97967	17.8932		73.1411		-2.30221e-21		73.1597		23.5599		84.8046	66.1435		57.2683
									5.7554	-5.7554	17.9461	5.7554	3.95403	17.9461		73.2024		-2.68749e-21		73.2209		23.6352		84.826	66.323		57.4356
									5.78053	-5.78053	17.9992	5.78053	3.92833	17.9992		73.2633		-3.13486e-21		73.2817		23.7107		84.8473	66.5005		57.602
									5.80566	-5.80566	18.0525	5.80566	3.90258	18.0525		73.3237		-3.65393e-21		73.3421		23.7863		84.8684	66.6759		57.7674
									5.8308	-5.8308	18.106	5.8308	3.87677	18.106		73.3837		-4.25576e-21		73.402		23.862		84.8893	66.8493		57.9319
									5.85593	-5.85593	18.1597	5.85593	3.8509	18.1597		73.4432		-4.95306e-21		73.4616		23.9378		84.91	67.0208		58.0953
									5.88106	-5.88106	18.2136	5.88106	3.82498	18.2136		73.5024		-5.76041e-21		73.5206		24.0138		84.9306	67.1903		58.2579
									5.90619	-5.90619	18.2677	5.90619	3.79899	18.2677		73.5611		-6.69451e-21		73.5793		24.0899		84.951	67.3579		58.4194
									5.93133	-5.93133	18.3221	5.93133	3.77295	18.3221		73.6194		-7.77453e-21		73.6375		24.1661		84.9713	67.5237		58.58
									5.95646	-5.95646	18.3766	5.95646	3.74684	18.3766		73.6772		-9.02242e-21		73.6953		24.2424		84.9913	67.6876		58.7397
									5.98159	-5.98159	18.4313	5.98159	3.72068	18.4313		73.7347		-1.04633e-20		73.7527		24.3189		85.0113	67.8497		58.8984
									6.00673	-6.00673	18.4863	6.00673	3.69445	18.4863		73.7918		-1.2126e-20		73.8097		24.3955		85.031	68.01		59.0562
									6.03186	-6.03186	18.5415	6.03186	3.66816	18.5415		73.8484		-1.40432e-20		73.8663		24.4722		85.0506	68.1685		59.213
									6.05699	-6.05699	18.5968	6.05699	3.64181	18.5968		73.9047		-1.62527e-20		73.9226		24.5491		85.0701	68.3253		59.3689
									6.08212	-6.08212	18.6524	6.08212	3.61539	18.6524		73.9605		-1.87973e-20		73.9784		24.6261		85.0894	68.4804		59.5239
									6.10726	-6.10726	18.7082	6.10726	3.5889	18.7082		74.016		-2.1726e-20		74.0338		24.7032		85.1086	68.6338		59.678
									6.13239	-6.13239	18.7643	6.13239	3.56235	18.7643		74.0711		-2.50947e-20		74.0888		24.7804		85.1276	68.7856		59.8311
									6.15752	-6.15752	18.8205	6.15752	3.53573	18.8205		74.1258		-2.89672e-20		74.1435		24.8578		85.1464	68.9357		59.9834
									6.18265	-6.18265	18.877	6.18265	3.50904	18.877		74.1801		-3.34161e-20		74.1978		24.9353		85.1651	69.0842		60.1347
									6.20779	-6.20779	18.9337	6.20779	3.48229	18.9337		74.2341		-3.85242e-20		74.2517		25.0129		85.1837	69.2312		60.2851
									6.23292	-6.23292	18.9906	6.23292	3.45546	18.9906		74.2877		-4.43858e-20		74.3052		25.0906		85.2021	69.3765		60.4346
									6.25805	-6.25805	19.0477	6.25805	3.42856	19.0477		74.3409		-5.1108e-20		74.3584		25.1685		85.2204	69.5204		60.5832
									6.28318	-6.28318	19.105	6.28318	3.40159	19.105		74.3938		-5.88129e-20		74.4112		25.2465		85.2386	69.6627		60.731
									6.30832	-6.30832	19.1626	6.30832	3.37455	19.1626		74.4463		-6.76393e-20		74.4637		25.3246		85.2566	69.8035		60.8778
									6.33345	-6.33345	19.2204	6.33345	3.34743	19.2204		74.4984		-7.77447e-20		74.5158		25.4028		85.2744	69.9428		61.0238
									6.35858	-6.35858	19.2784	6.35858	3.32024	19.2784		74.5502		-8.93083e-20		74.5675		25.4812		85.2922	70.0807		61.1689
									6.38372	-6.38372	19.3366	6.38372	3.29298	19.3366		74.6017		-1.02533e-19		74.6189		25.5597		85.3098	70.2172		61.3131
									6.40885	-6.40885	19.3951	6.40885	3.26563	19.3951		74.6528		-1.17651e-19		74.67		25.6383		85.3273	70.3523		61.4565
									6.43398	-6.43398	19.4538	6.43398	3.23821	19.4538		74.7035		-1.34922e-19		74.7207		25.717		85.3446	70.4859		61.599
									6.45911	-6.45911	19.5127	6.45911	3.21071	19.5127		74.754		-1.54644e-19		74.7711		25.7959		85.3618	70.6182		61.7406
									6.48425	-6.48425	19.5718	6.48425	3.18312	19.5718		74.8041		-1.77154e-19		74.8211		25.8748		85.3789	70.7492		61.8814
									6.50938	-6.50938	19.6312	6.50938	3.15546	19.6312		74.8538		-2.02832e-19		74.8709		25.9539		85.3959	70.8788		62.0213
									6.53451	-6.53451	19.6908	6.53451	3.12772	19.6908		74.9033		-2.32111e-19		74.9202		26.0332		85.4127	71.0071		62.1604
									6.55964	-6.55964	19.7507	6.55964	3.09989	19.7507		74.9524		-2.65479e-19		74.9693		26.1125		85.4294	71.1341		62.2987
									6.58478	-6.58478	19.8107	6.58478	3.07198	19.8107		75.0012		-3.03491e-19		75.0181		26.192		85.446	71.2598		62.4361
									6.60991	-6.60991	19.871	6.60991	3.04398	19.871		75.0497		-3.46771e-19		75.0665		26.2716		85.4625	71.3843		62.5727
									6.63504	-6.63504	19.9316	6.63504	3.0159	19.9316		75.0978		-3.96029e-19		75.1146		26.3513		85.4789	71.5075		62.7085
									6.66018	-6.66018	19.9923	6.66018	2.98773	19.9923		75.1457		-4.52065e-19		75.1624		26.4311		85.4951	71.6295		62.8435
									6.68531	-6.68531	20.0533	6.68531	2.95947	20.0533		75.1932		-5.15784e-19		75.2099		26.5111		85.5112	71.7503		62.9776
									6.71044	-6.71044	20.1146	6.71044	2.93112	20.1146		75.2405		-5.88208e-19		75.2571		26.5911		85.5272	71.8699		63.111
									6.73557	-6.73557	20.1761	6.73557	2.90268	20.1761		75.2874		-6.70493e-19		75.304		26.6713		85.5431	71.9883		63.2435
									6.76071	-6.76071	20.2378	6.76071	2.87414	20.2378		75.334		-7.63943e-19		75.3506		26.7516		85.5589	72.1056		63.3753
									6.78584	-6.78584	20.2997	6.78584	2.84552	20.2997		75.3804		-8.7003e-19		75.3969		26.832		85.5746	72.2217		63.5062
									6.81097	-6.81097	20.3619	6.81097	2.8168	20.3619		75.4264		-9.90417e-19		75.4429		26.9126		85.5901	72.3367		63.6364
									6.83611	-6.83611	20.4244	6.83611	2.78798	20.4244		75.4722		-1.12698e-18		75.4886		26.9932		85.6056	72.4505		63.7658
									6.86124	-6.86124	20.4871	6.86124	2.75907	20.4871		75.5177		-1.28183e-18		75.5341		27.074		85.6209	72.5633		63.8944
									6.88637	-6.88637	20.55	6.88637	2.73006	20.55		75.5628		-1.45736e-18		75.5792		27.1549		85.6362	72.675		64.0222
									6.9115	-6.9115	20.6131	6.9115	2.70095	20.6131		75.6078		-1.65625e-18		75.6241		27.2359		85.6513	72.7856		64.1493
									6.93664	-6.93664	20.6765	6.93664	2.67174	20.6765		75.6524		-1.88154e-18		75.6686		27.317		85.6663	72.8952		64.2756
									6.96177	-6.96177	20.7402	6.96177	2.64243	20.7402		75.6967		-2.13664e-18		75.7129		27.3982		85.6812	73.0037		64.4011
									6.9869	-6.9869	20.8041	6.9869	2.61301	20.8041		75.7408		-2.42541e-18		75.757		27.4796		85.6961	73.1112		64.5259
									7.01204	-7.01204	20.8682	7.01204	2.58349	20.8682		75.7846		-2.75219e-18		75.8007		27.561		85.7108	73.2176		64.65
									7.03717	-7.03717	20.9326	7.03717	2.55387	20.9326		75.8281		-3.12185e-18		75.8442		27.6426		85.7254	73.3231		64.7733
									7.0623	-7.0623	20.9973	7.0623	2.52413	20.9973		75.8714		-3.53991e-18		75.8874		27.7243		85.7399	73.4276		64.8959
									7.08743	-7.08743	21.0622	7.08743	2.49429	21.0622		75.9144		-4.01255e-18		75.9304		27.8061		85.7543	73.5311		65.0177
									7.11257	-7.11257	21.1273	7.11257	2.46434	21.1273		75.9571		-4.54676e-18		75.9731		27.888		85.7687	73.6336		65.1388
									7.1377	-7.1377	21.1927	7.1377	2.43428	21.1927		75.9996		-5.1504e-18		76.0155		27.97		85.7829	73.7352		65.2592
									7.16283	-7.16283	21.2583	7.16283	2.40411	21.2583		76.0418		-5.83229e-18		76.0577		28.0521		85.797	73.8358		65.3789
									7.18796	-7.18796	21.3242	7.18796	2.37382	21.3242		76.0837		-6.6024e-18		76.0996		28.1343		85.811	73.9355		65.4978
									7.2131	-7.2131	21.3903	7.2131	2.34342	21.3903		76.1254		-7.47192e-18		76.1412		28.2167		85.825	74.0343		65.6161
									7.23823	-7.23823	21.4567	7.23823	2.3129	21.4567		76.1669		-8.45345e-18		76.1827		28.2991		85.8388	74.1322		65.7336
									7.26336	-7.26336	21.5234	7.26336	2.28226	21.5234		76.2081		-9.56118e-18		76.2238		28.3816		85.8526	74.2291		65.8504
									7.2885	-7.2885	21.5903	7.2885	2.2515	21.5903		76.2491		-1.08111e-17		76.2648		28.4643		85.8663	74.3252		65.9666
									7.31363	-7.31363	21.6574	7.31363	2.22062	21.6574		76.2898		-1.2221e-17		76.3054		28.5471		85.8798	74.4205		66.082
									7.33876	-7.33876	21.7248	7.33876	2.18962	21.7248		76.3303		-1.38113e-17		76.3459		28.6299		85.8933	74.5148		66.1968
									7.36389	-7.36389	21.7925	7.36389	2.1585	21.7925		76.3705		-1.56046e-17		76.3861		28.7129		85.9067	74.6083		66.3109
									7.38903	-7.38903	21.8604	7.38903	2.12725	21.8604		76.4105		-1.76265e-17		76.426		28.796		85.92	74.701		66.4243
									7.41416	-7.41416	21.9286	7.41416	2.09587	21.9286		76.4503		-1.99057e-17		76.4657		28.8791		85.9333	74.7928		66.537
									7.43929	-7.43929	21.997	7.43929	2.06436	21.997		76.4898		-2.24746e-17		76.5052		28.9624		85.9464	74.8838		66.6491
									7.46442	-7.46442	22.0657	7.46442	2.03272	22.0657		76.5291		-2.53696e-17		76.5445		29.0458		85.9595	74.974		66.7605
									7.48956	-7.48956	22.1346	7.48956	2.00095	22.1346		76.5682		-2.86318e-17		76.5835		29.1293		85.9724	75.0634		66.8713
									7.51469	-7.51469	22.2038	7.51469	1.96905	22.2038		76.607		-3.23071e-17		76.6223		29.2129		85.9853	75.1521		66.9813
									7.53982	-7.53982	22.2733	7.53982	1.93701	22.2733		76.6456		-3.64474e-17		76.6609		29.2965		85.9981	75.2399		67.0908
									7.56496	-7.56496	22.343	7.56496	1.90483	22.343		76.684		-4.11112e-17		76.6993		29.3803		86.0109	75.3269		67.1996
									7.59009	-7.59009	22.413	7.59009	1.87252	22.413		76.7222		-4.63641e-17		76.7374		29.4642		86.0235	75.4132		67.3078
									7.61522	-7.61522	22.4833	7.61522	1.84006	22.4833		76.7601		-5.22802e-17		76.7753		29.5481		86.0361	75.4988		67.4153
									7.64035	-7.64035	22.5538	7.64035	1.80746	22.5538		76.7979		-5.89426e-17		76.813		29.6322		86.0486	75.5835		67.5222
									7.66549	-7.66549	22.6245	7.66549	1.77472	22.6245		76.8354		-6.64453e-17		76.8505		29.7163		86.061	75.6676		67.6284
									7.69062	-7.69062	22.6956	7.69062	1.74183	22.6956		76.8727		-7.48937e-17		76.8878		29.8006		86.0733	75.7509		67.7341
									7.71575	-7.71575	22.7669	7.71575	1.7088	22.7669		76.9098		-8.44068e-17		76.9248		29.8849		86.0855	75.8335		67.8391
									7.74088	-7.74088	22.8384	7.74088	1.67561	22.8384		76.9467		-9.51187e-17		76.9617		29.9694		86.0977	75.9154		67.9435
									7.76602	-7.76602	22.9103	7.76602	1.64228	22.9103		76.9834		-1.0718e-16		76.9983		30.0539		86.1098	75.9966		68.0473
									7.79115	-7.79115	22.9823	7.79115	1.60879	22.9823		77.0198		-1.20762e-16		77.0348		30.1385		86.1218	76.0771		68.1505
									7.81628	-7.81628	23.0547	7.81628	1.57514	23.0547		77.0561		-1.36055e-16		77.071		30.2232		86.1338	76.1569		68.2531
									7.84141	-7.84141	23.1273	7.84141	1.54134	23.1273		77.0922		-1.53277e-16		77.107		30.308		86.1457	76.236		68.3551
									7.86655	-7.86655	23.2002	7.86655	1.50738	23.2002		77.128		-1.72671e-16		77.1428		30.3928		86.1575	76.3144		68.4565
									7.89168	-7.89168	23.2733	7.89168	1.47325	23.2733		77.1637		-1.94512e-16		77.1785		30.4778		86.1692	76.3922		68.5573
									7.91681	-7.91681	23.3467	7.91681	1.43897	23.3467		77.1991		-2.19112e-16		77.2139		30.5628		86.1809	76.4694		68.6575
									7.94195	-7.94195	23.4204	7.94195	1.40452	23.4204		77.2344		-2.46821e-16		77.2491		30.648		86.1925	76.5458		68.7572
									7.96708	-7.96708	23.4943	7.96708	1.3699	23.4943		77.2695		-2.78036e-16		77.2842		30.7332		86.204	76.6217		68.8563
									7.99221	-7.99221	23.5686	7.99221	1.33511	23.5686		77.3044		-3.13204e-16		77.319		30.8185		86.2154	76.6969		68.9548
									8.01734	-8.01734	23.643	8.01734	1.30015	23.643		77.339		-3.52831e-16		77.3537		30.9038		86.2268	76.7715		69.0527
									8.04248	-8.04248	23.7178	8.04248	1.26502	23.7178		77.3735		-3.97489e-16		77.3881		30.9893		86.2381	76.8454		69.15
									8.06761	-8.06761	23.7928	8.06761	1.22971	23.7928		77.4078		-4.47825e-16		77.4224		31.0748		86.2494	76.9188		69.2468
									8.09274	-8.09274	23.868	8.09274	1.19423	23.868		77.442		-5.04571e-16		77.4565		31.1604		86.2606	76.9915		69.3431
									8.11787	-8.11787	23.9436	8.11787	1.15856	23.9436		77.4759		-5.68557e-16		77.4904		31.2461		86.2717	77.0636		69.4388
									8.14301	-8.14301	24.0194	8.14301	1.12271	24.0194		77.5097		-6.40722e-16		77.5241		31.3319		86.2827	77.1352		69.5339
									8.16814	-8.16814	24.0955	8.16814	1.08667	24.0955		77.5432		-7.22129e-16		77.5576		31.4177		86.2937	77.2061		69.6285
									8.19327	-8.19327	24.1718	8.19327	1.05045	24.1718		77.5766		-8.13984e-16		77.591		31.5036		86.3046	77.2765		69.7226
									8.21841	-8.21841	24.2484	8.21841	1.01404	24.2484		77.6098		-9.17657e-16		77.6242		31.5896		86.3155	77.3463		69.8161
									8.24354	-8.24354	24.3253	8.24354	0.977438	24.3253		77.6429		-1.0347e-15		77.6572		31.6757		86.3263	77.4155		69.9091
									8.26867	-8.26867	24.4024	8.26867	0.94064	24.4024		77.6757		-1.16688e-15		77.69		31.7618		86.337	77.4842		70.0015
									8.29381	-8.29381	24.4798	8.29381	0.903645	24.4798		77.7084		-1.3162e-15		77.7226		31.848		86.3477	77.5523		70.0935
									8.31894	-8.31894	24.5575	8.31894	0.866451	24.5575		77.7409		-1.48494e-15		77.7551		31.9343		86.3583	77.6199		70.1849
									8.34407	-8.34407	24.6354	8.34407	0.829054	24.6354		77.7732		-1.67569e-15		77.7874		32.0206		86.3688	77.6869		70.2758
									8.3692	-8.3692	24.7136	8.3692	0.791453	24.7136		77.8054		-1.89141e-15		77.8195		32.107		86.3793	77.7534		70.3661
									8.39434	-8.39434	24.7921	8.39434	0.753645	24.7921		77.8374		-2.13547e-15		77.8515		32.1934		86.3897	77.8193		70.456
									8.41947	-8.41947	24.8708	8.41947	0.715627	24.8708		77.8692		-2.41169e-15		77.8833		32.28		86.4	77.8848		70.5453
									8.4446	-8.4446	24.9498	8.4446	0.677397	24.9498		77.9009		-2.72447e-15		77.9149		32.3666		86.4103	77.9497		70.6342
									8.46973	-8.46973	25.0291	8.46973	0.638951	25.0291		77.9324		-3.0788e-15		77.9464		32.4532		86.4206	78.0141		70.7225
									8.49487	-8.49487	25.1087	8.49487	0.600287	25.1087		77.9637		-3.48039e-15		77.9777		32.5399		86.4308	78.0779		70.8104
									8.52	-8.52	25.1885	8.52	0.561402	25.1885		77.9949		-3.9358e-15		78.0088		32.6267		86.4409	78.1413		70.8977
									8.54513	-8.54513	25.2685	8.54513	0.522294	25.2685		78.0259		-4.4525e-15		78.0398		32.7135		86.451	78.2042		70.9846
									8.57026	-8.57026	25.3488	8.57026	0.482959	25.3488		78.0567		-5.03907e-15		78.0706		32.8004		86.461	78.2666		71.0709
									8.5954	-8.5954	25.4294	8.5954	0.443394	25.4294		78.0874		-5.70535e-15		78.1013		32.8873		86.4709	78.3285		71.1568
									8.62053	-8.62053	25.5103	8.62053	0.403597	25.5103		78.1179		-6.46265e-15		78.1318		32.9743		86.4808	78.3899		71.2422
									8.64566	-8.64566	25.5914	8.64566	0.363564	25.5914		78.1483		-7.32394e-15		78.1621		33.0614		86.4907	78.4508		71.3272
									8.6708	-8.6708	25.6728	8.6708	0.323293	25.6728		78.1785		-8.30415e-15		78.1923		33.1485		86.5005	78.5113		71.4116
									8.69593	-8.69593	25.7544	8.69593	0.28278	25.7544		78.2086		-9.4205e-15		78.2223		33.2356		86.5102	78.5713		71.4956
									8.72106	-8.72106	25.8363	8.72106	0.242022	25.8363		78.2385		-1.06928e-14		78.2522		33.3228		86.5199	78.6308		71.5791
									8.74619	-8.74619	25.9185	8.74619	0.201017	25.9185		78.2682		-1.2144e-14		78.2819		33.4101		86.5295	78.6899		71.6622
									8.77133	-8.77133	26.0009	8.77133	0.15976	26.0009		78.2978		1.1644e-14		78.3115		33.4974		86.5391	78.7485		71.7448
									8.79646	-8.79646	26.0836	8.79646	0.118248	26.0836		78.3273		9.75165e-15		78.3409		33.5847		86.5486	78.8066		71.8269
									8.82159	-8.82159	26.1666	8.82159	0.0764786	26.1666		78.3566		7.58795e-15		78.3702		33.6721		86.5581	78.8644		71.9086
									8.84672	-8.84672	26.2498	8.84672	0.0344479	26.2498		78.3858		5.1118e-15		78.3993		33.7595		86.5675	78.9216		71.9898
									8.87186	-8.87186	26.3333	8.87186	-0.00784767	26.3333		78.4148		2.27544e-15		78.4283		33.847		86.5768	78.9785		72.0706
									8.89699	-8.89699	26.417	8.89699	-0.0504114	26.417		78.4436		-2.45885e-24		78.4571		33.9345		86.5862	79.0349		72.1509
									8.92212	-8.92212	26.501	8.92212	-0.0932469	26.501		78.4724		-3.03517e-24		78.4858		34.0221		86.5954	79.0909		72.2308
									8.94726	-8.94726	26.5852	8.94726	-0.136358	26.5852		78.5009		-3.75116e-24		78.5144		34.1096		86.6046	79.1464		72.3103
									8.97239	-8.97239	26.6697	8.97239	-0.179748	26.6697		78.5294		-4.64201e-24		78.5428		34.1973		86.6138	79.2016		72.3893
									8.99752	-8.99752	26.7544	8.99752	-0.22342	26.7544		78.5577		-5.75212e-24		78.5711		34.2849		86.6229	79.2563		72.4679
									9.02265	-9.02265	26.8394	9.02265	-0.267379	26.8394		78.5858		-7.1377e-24		78.5992		34.3726		86.632	79.3106		72.5461
									9.04779	-9.04779	26.9247	9.04779	-0.311629	26.9247		78.6138		-8.87001e-24		78.6272		34.4604		86.641	79.3645		72.6238
									9.07292	-9.07292	27.0102	9.07292	-0.356172	27.0102		78.6417		-1.10397e-23		78.655		34.5481		86.65	79.4181		72.7011
									9.09805	-9.09805	27.0959	9.09805	-0.401014	27.0959		78.6695		-1.37619e-23		78.6827		34.6359		86.6589	79.4712		72.778
									9.12318	-9.12318	27.1819	9.12318	-0.446157	27.1819		78.6971		-1.71841e-23		78.7103		34.7237		86.6678	79.5239		72.8544
									9.14832	-9.14832	27.2682	9.14832	-0.491607	27.2682		78.7245		-2.14945e-23		78.7378		34.8116		86.6766	79.5762		72.9305
									9.17345	-9.17345	27.3547	9.17345	-0.537367	27.3547		78.7519		-2.6935e-23		78.7651		34.8995		86.6854	79.6282		73.0061
									9.19858	-9.19858	27.4414	9.19858	-0.583441	27.4414		78.7791		-3.38164e-23		78.7922		34.9874		86.6941	79.6797		73.0814
									9.22372	-9.22372	27.5284	9.22372	-0.629835	27.5284		78.8062		-4.254e-23		78.8193		35.0753		86.7028	79.7309		73.1562
									9.24885	-9.24885	27.6156	9.24885	-0.676551	27.6156		78.8331		-5.36239e-23		78.8462		35.1632		86.7114	79.7817		73.2306
									9.27398	-9.27398	27.7031	9.27398	-0.723594	27.7031		78.8599		-6.77414e-23		78.873		35.2512		86.72	79.8321		73.3046
									9.29911	-9.29911	27.7908	9.29911	-0.770969	27.7908		78.8866		-8.5767e-23		78.8997		35.3392		86.7286	79.8822		73.3783
									9.32425	-9.32425	27.8788	9.32425	-0.81868	27.8788		78.9132		-1.08843e-22		78.9262		35.4272		86.7371	79.9319		73.4515
									9.34938	-9.34938	27.967	9.34938	-0.866733	27.967		78.9396		-1.38465e-22		78.9526		35.5152		86.7455	79.9812		73.5243
									9.37451	-9.37451	28.0554	9.37451	-0.91513	28.0554		78.9659		-1.76596e-22		78.9789		35.6033		86.754	80.0302		73.5967
									9.39964	-9.39964	28.1441	9.39964	-0.963878	28.1441		78.9921		-2.25825e-22		79.005		35.6913		86.7623	80.0788		73.6688
									9.42478	-9.42478	28.233	9.42478	-1.01298	28.233		79.0181		-2.89574e-22		79.031		35.7794		86.7707	80.1271		73.7405
									9.44991	-9.44991	28.3221	9.44991	-1.06244	28.3221		79.0441		-3.72391e-22		79.0569		35.8675		86.779	80.1751		73.8118
									9.47504	-9.47504	28.4115	9.47504	-1.11227	28.4115		79.0699		-4.80332e-22		79.0827		35.9556		86.7872	80.2226		73.8827
									9.50018	-9.50018	28.5011	9.50018	-1.16247	28.5011		79.0956		-6.21504e-22		79.1084		36.0437		86.7954	80.2699		73.9532
									9.52531	-9.52531	28.591	9.52531	-1.21304	28.591		79.1211		-8.06797e-22		79.1339		36.1318		86.8036	80.3168		74.0233
									9.55044	-9.55044	28.681	9.55044	-1.26399	28.681		79.1466		-1.05091e-21		79.1593		36.2199		86.8117	80.3634		74.0931
									9.57557	-9.57557	28.7713	9.57557	-1.31533	28.7713		79.1719		-1.37375e-21		79.1846		36.308		86.8198	80.4096		74.1625
									9.60071	-9.60071	28.8618	9.60071	-1.36706	28.8618		79.1971		-1.80244e-21		79.2098		36.3962		86.8278	80.4555		74.2316
									9.62584	-9.62584	28.9525	9.62584	-1.41918	28.9525		79.2222		-2.37409e-21		79.2349		36.4843		86.8358	80.5011		74.3003
									9.65097	-9.65097	29.0435	9.65097	-1.47171	29.0435		79.2472		-3.13968e-21		79.2598		36.5724		86.8438	80.5464		74.3686
									9.6761	-9.6761	29.1347	9.6761	-1.52464	29.1347		79.272		-4.16973e-21		79.2847		36.6606		86.8517	80.5913		74.4366
									9.70124	-9.70124	29.2261	9.70124	-1.57799	29.2261		79.2968		-5.56217e-21		79.3094		36.7487		86.8596	80.636		74.5042
									9.72637	-9.72637	29.3177	9.72637	-1.63175	29.3177		79.3214		1.05946e-15		79.334		36.8368		86.8674	80.6803		74.5714
									9.7515	-9.7515	29.4095	9.7515	-1.68594	29.4095		79.3459		-4.07606e-24		79.3585		36.9249		86.8752	80.7243		74.6383
									9.77664	-9.77664	29.5015	9.77664	-1.74056	29.5015		79.3703		-5.99062e-24		79.3828		37.0131		86.883	80.768		74.7049
									9.80177	-9.80177	29.5938	9.80177	-1.79561	29.5938		79.3946		-8.8414e-24		79.4071		37.1012		86.8907	80.8114		74.771
									9.8269	-9.8269	29.6862	9.8269	-1.85111	29.6862		79.4188		-1.31062e-23		79.4313		37.1893		86.8984	80.8545		74.8369
									9.85204	-9.85204	29.7789	9.85204	-1.90706	29.7789		79.4428		-1.95182e-23		79.4553		37.2774		86.906	80.8973		74.9024
									9.87717	-9.87717	29.8718	9.87717	-1.96346	29.8718		79.4668		-2.92096e-23		79.4792		37.3655		86.9136	80.9398		74.9676
									9.9023	-9.9023	29.9648	9.9023	-2.02032	29.9648		79.4906		-4.39381e-23		79.5031		37.4535		86.9212	80.982		75.0324
									9.92743	-9.92743	30.0581	9.92743	-2.07765	30.0581		79.5144		-6.64516e-23		79.5268		37.5416		86.9287	81.0239		75.0969
									9.95257	-9.95257	30.1516	9.95257	-2.13546	30.1516		79.538		-1.01075e-22		79.5504		37.6296		86.9362	81.0656		75.1611
									9.9777	-9.9777	30.2452	9.9777	-2.19374	30.2452		79.5615		-1.54665e-22		79.5739		37.7177		86.9437	81.1069		75.2249
									10.0028	-10.0028	30.3391	10.0028	-2.25252	30.3391		79.585		-2.38165e-22		79.5973		37.8057		86.9511	81.148		75.2884
									10.028	-10.028	30.4331	10.028	-2.31179	30.4331		79.6083		-3.6919e-22		79.6206		37.8937		86.9585	81.1888		75.3516
									10.0531	-10.0531	30.5274	10.0531	-2.37156	30.5274		79.6315		-5.76315e-22		79.6438		37.9816		86.9659	81.2293		75.4144
									10.0782	-10.0782	30.6218	10.0782	-2.43184	30.6218		79.6546		-9.06288e-22		79.6668		38.0696		86.9732	81.2695		75.477
									10.1034	-10.1034	30.7164	10.1034	-2.49263	30.7164		79.6776		-1.43627e-21		79.6898		38.1575		86.9805	81.3095		75.5392
									10.1285	-10.1285	30.8112	10.1285	-2.55395	30.8112		79.7005		-2.29479e-21		79.7127		38.2454		86.9877	81.3492		75.601
									10.1536	-10.1536	30.9062	10.1536	-2.6158	30.9062		79.7233		-3.69808e-21		79.7355		38.3333		86.9949	81.3886		75.6626
									10.1788	-10.1788	31.0013	10.1788	-2.67819	31.0013		79.746		-6.0135e-21		79.7582		38.4211		87.0021	81.4277		75.7239
									10.2039	-10.2039	31.0967	10.2039	-2.74113	31.0967		79.7686		-9.87197e-21		79.7807		38.509		87.0093	81.4666		75.7848
									10.229	-10.229	31.1922	10.229	-2.80462	31.1922		79.7911		-1.63691e-20		79.8032		38.5968		87.0164	81.5053		75.8454
									10.2542	-10.2542	31.2879	10.2542	-2.86867	31.2879		79.8135		-2.74297e-20		79.8256		38.6845		87.0235	81.5436		75.9058
									10.2793	-10.2793	31.3837	10.2793	-2.93329	31.3837		79.8358		-4.64771e-20		79.8479		38.7723		87.0305	81.5818		75.9658
									10.3044	-10.3044	31.4797	10.3044	-2.99849	31.4797		79.858		-7.9679e-20		79.87		38.86		87.0375	81.6196		76.0255
									10.3296	-10.3296	31.5759	10.3296	-3.06428	31.5759		79.8801		-1.38298e-19		79.8921		38.9476		87.0445	81.6572		76.0849
									10.3547	-10.3547	31.6722	10.3547	-3.13066	31.6722		79.9021		-2.43202e-19		79.9141		39.0353		87.0514	81.6946		76.144
									10.3798	-10.3798	31.7687	10.3798	-3.19765	31.7687		79.924		-4.33634e-19		79.936		39.1229		87.0583	81.7317		76.2028
									10.4049	-10.4049	31.8654	10.4049	-3.26524	31.8654		79.9459		-7.84605e-19		79.9578		39.2104		87.0652	81.7686		76.2614
									10.4301	-10.4301	31.9622	10.4301	-3.33346	31.9622		79.9676		-1.44195e-18		79.9795		39.2979		87.0721	81.8052		76.3196
									10.4552	-10.4552	32.0592	10.4552	-3.4023	32.0592		79.9892		-2.69442e-18		80.0011		39.3854		87.0789	81.8416		76.3775
									10.4803	-10.4803	32.1563	10.4803	-3.47179	32.1563		80.0107		-5.12499e-18		80.0226		39.4728		87.0857	81.8778		76.4352
									10.5055	-10.5055	32.2536	10.5055	-3.54192	32.2536		80.0322		-9.93562e-18		80.044		39.5602		87.0924	81.9137		76.4925
									10.5306	-10.5306	32.351	10.5306	-3.61271	32.351		80.0535		-1.96611e-17		80.0654		39.6476		87.0991	81.9494		76.5496
									10.5557	-10.5557	32.4485	10.5557	-3.68417	32.4485		80.0748		-3.97793e-17		80.0866		39.7349		87.1058	81.9848		76.6064
									10.5809	-10.5809	32.5462	10.5809	-3.7563	32.5462		80.096		-8.24477e-17		80.1077		39.8221		87.1125	82.02		76.6629
									10.606	-10.606	32.644	10.606	-3.82911	32.644		80.1171		-1.75442e-16		80.1288		39.9093		87.1191	82.055		76.7191
									10.6311	-10.6311	32.742	10.6311	-3.90262	32.742		80.138		-3.8426e-16		80.1498		39.9965		87.1257	82.0898		76.775
									10.6563	-10.6563	32.8401	10.6563	-3.97684	32.8401		80.1589		-8.68818e-16		80.1706		40.0836		87.1323	82.1243		76.8307
									10.6814	-10.6814	32.9383	10.6814	-4.05177	32.9383		80.1798		-2.03469e-15		80.1914		40.1707		87.1388	82.1586		76.8861
									10.7066	-10.7066	33.0366	10.7066	-4.12742	33.0366		80.2005		-3.19002e-17		80.2121		40.2577		87.1453	82.1927		76.9412
									10.7317	-10.7317	33.1351	10.7317	-4.20381	33.1351		80.2211		-9.9162e-17		80.2328		40.3446		87.1518	82.2266		76.996
									10.7568	-10.7568	33.2337	10.7568	-4.28095	33.2337		80.2417		-3.19869e-16		80.2533		40.4315		87.1583	82.2602		77.0506
									10.782	-10.782	33.3324	10.782	-4.35884	33.3324		80.2621		-1.07599e-15		80.2737		40.5183		87.1647	82.2937		77.1049
									10.8071	-10.8071	33.4312	10.8071	-4.4375	33.4312		80.2825		-3.79635e-15		80.2941		40.6051		87.1711	82.3269		77.1589
									10.8322	-10.8322	33.5301	10.8322	-4.51693	33.5301		80.3028		1.13012e-14		80.3143		40.6918		87.1774	82.3599		77.2127
									10.8573	-10.8573	33.6292	10.8573	-4.59716	33.6292		80.323		-1.63176e-23		80.3345		40.7785		87.1838	82.3927		77.2662
									10.8825	-10.8825	33.7283	10.8825	-4.67818	33.7283		80.3431		-1.68629e-22		80.3546		40.8651		87.1901	82.4253		77.3194
									10.9076	-10.9076	33.8276	10.9076	-4.76001	33.8276		80.3632		-1.97601e-21		80.3746		40.9516		87.1964	82.4577		77.3724
									10.9327	-10.9327	33.9269	10.9327	-4.84267	33.9269		80.3831		-2.66663e-20		80.3946		41.0381		87.2026	82.4899		77.4251
									10.9579	-10.9579	34.0263	10.9579	-4.92615	34.0263		80.403		-4.21831e-19		80.4144		41.1245		87.2088	82.5219		77.4776
									10.983	-10.983	34.1259	10.983	-5.01048	34.1259		80.4228		-8.00068e-18		80.4342		41.2108		87.215	82.5537		77.5298
									11.0081	-11.0081	34.2255	11.0081	-5.09567	34.2255		80.4425		-1.88174e-16		80.4539		41.2971		87.2212	82.5853		77.5817
									11.0333	-11.0333	34.3252	11.0333	-5.18172	34.3252		80.4621		-5.80382e-15		80.4735		41.3833		87.2273	82.6167		77.6334
									11.0584	-11.0584	34.425	11.0584	-5.26865	34.425		80.4816		-1.91465e-15		80.493		41.4694		87.2334	82.6478		77.6849
									11.0835	-11.0835	34.5249	11.0835	-5.35648	34.5249		80.5011		-3.76453e-22		80.5125		41.5555		87.2395	82.6788		77.7361
									11.1087	-11.1087	34.6249	11.1087	-5.4452	34.6249		80.5205		-2.38449e-18		80.5318		41.6415		87.2456	82.7096		77.7871
									11.1338	-11.1338	34.7249	11.1338	-5.53484	34.7249		80.5398		-2.15427e-23		80.5511		41.7274		87.2516	82.7403		77.8378
									11.1589	-11.1589	34.825	11.1589	-5.62541	34.825		80.559		-1.12788e-18		80.5703		41.8133		87.2576	82.7707		77.8882
									11.1841	-11.1841	34.9252	11.1841	-5.71691	34.9252		80.5782		-0.614126		80.5894		41.899		87.2636	82.8009		77.9385
									11.2092	-11.2092	35.0255	11.2092	-5.80937	35.0255		80.5973		-4.73952		80.6085		41.9847		87.2696	82.831		77.9884
									11.2343	-11.2343	35.1258	11.2343	-5.90279	35.1258		80.6162		6.66783		80.6275		42.0704		87.2755	82.8608		78.0382
									11.2595	-11.2595	35.2262	11.2595	-5.99718	35.2262		80.6352		8.14668		80.6464		42.1559		87.2814	82.8905		78.0877
									11.2846	-11.2846	35.3266	11.2846	-6.09256	35.3266		80.654		9.39089		80.6652		42.2414		87.2873	82.92		78.137
									11.3097	-11.3097	35.4271	11.3097	-6.18895	35.4271		80.6728		10.4843		80.6839		42.3268		87.2931	82.9493		78.186
									11.3349	-11.3349	35.5277	11.3349	-6.28634	35.5277		80.6915		11.4703		80.7026		42.4121		87.2989	82.9784		78.2348
									11.36	-11.36	35.6283	11.36	-6.38476	35.6283		80.7101		12.3744		80.7212		42.4973		87.3047	83.0074		78.2834
									11.3851	-11.3851	35.7289	11.3851	-6.48422	35.7289		80.7286		13.2136		80.7397		42.5824		87.3105	83.0362		78.3317
									11.4103	-11.4103	35.8296	11.4103	-6.58473	35.8296		80.7471		13.9995		80.7582		42.6675		87.3163	83.0648		78.3798
									11.4354	-11.4354	35.9303	11.4354	-6.6863	35.9303		80.7655		14.7407		80.7765		42.7524		87.322	83.0932		78.4277
									11.4605	-11.4605	36.0311	11.4605	-6.78894	36.0311		80.7838		15.4437		80.7948		42.8373		87.3277	83.1215		78.4753
									11.4857	-11.4857	36.1319	11.4857	-6.89268	36.1319		80.802		16.1134		80.8131		42.9221		87.3334	83.1496		78.5228
									11.5108	-11.5108	36.2328	11.5108	-6.99751	36.2328		80.8202		16.7538		80.8312		43.0068		87.339	83.1775		78.57
									11.5359	-11.5359	36.3336	11.5359	-7.10346	36.3336		80.8383		17.3683		80.8493		43.0914		87.3447	83.2052		78.617
									11.5611	-11.5611	36.4345	11.5611	-7.21053	36.4345		80.8564		17.9594		80.8673		43.176		87.3503	83.2328		78.6637
									11.5862	-11.5862	36.5355	11.5862	-7.31873	36.5355		80.8743		18.5295		80.8853		43.2604		87.3558	83.2603		78.7103
									11.6113	-11.6113	36.6364	11.6113	-7.42809	36.6364		80.8922		19.0804		80.9031		43.3448		87.3614	83.2875		78.7566
									11.6365	-11.6365	36.7374	11.6365	-7.53861	36.7374		80.91		19.6137		80.9209		43.429		87.3669	83.3146		78.8027
									11.6616	-11.6616	36.8383	11.6616	-7.6503	36.8383		80.9278		20.1309		80.9387		43.5132		87.3725	83.3415		78.8486
									11.6867	-11.6867	36.9393	11.6867	-7.76317	36.9393		80.9454		20.6332		80.9563		43.5972		87.3779	83.3683		78.8943
									11.7119	-11.7119	37.0403	11.7119	-7.87724	37.0403		80.9631		21.1217		80.9739		43.6812		87.3834	83.3949		78.9397
									11.737	-11.737	37.1413	11.737	-7.99252	37.1413		80.9806		21.5973		80.9914		43.7651		87.3889	83.4214		78.985
									11.7621	-11.7621	37.2424	11.7621	-8.10901	37.2424		80.9981		22.0608		81.0089		43.8489		87.3943	83.4477		79.03
									11.7873	-11.7873	37.3434	11.7873	-8.22673	37.3434		81.0155		22.513		81.0263		43.9325		87.3997	83.4738		79.0748
									11.8124	-11.8124	37.4444	11.8124	-8.3457	37.4444		81.0328		22.9547		81.0436		44.0161		87.4051	83.4998		79.1195
									11.8375	-11.8375	37.5454	11.8375	-8.46591	37.5454		81.0501		23.3863		81.0608		44.0996		87.4104	83.5256		79.1639
									11.8627	-11.8627	37.6464	11.8627	-8.58739	37.6464		81.0673		23.8084		81.078		44.183		87.4157	83.5513		79.2081
									11.8878	-11.8878	37.7474	11.8878	-8.71013	37.7474		81.0844		24.2216		81.0952		44.2663		87.421	83.5769		79.2521
									11.9129	-11.9129	37.8484	11.9129	-8.83416	37.8484		81.1015		24.6264		81.1122		44.3494		87.4263	83.6022		79.2959
									11.9381	-11.9381	37.9493	11.9381	-8.95947	37.9493		81.1185		25.023		81.1292		44.4325		87.4316	83.6275		79.3395
									11.9632	-11.9632	38.0503	11.9632	-9.08608	38.0503		81.1355		25.412		81.1461		44.5155		87.4369	83.6526		79.3829
									11.9883	-11.9883	38.1512	11.9883	-9.214	38.1512		81.1523		25.7936		81.163		44.5983		87.4421	83.6775		79.4261
									12.0135	-12.0135	38.2521	12.0135	-9.34322	38.2521		81.1692		26.1682		81.1798		44.6811		87.4473	83.7023		79.4691
									12.0386	-12.0386	38.3529	12.0386	-9.47377	38.3529		81.1859		26.5362		81.1965		44.7637		87.4525	83.727		79.5119
									12.0637	-12.0637	38.4538	12.0637	-9.60565	38.4538		81.2026		26.8977		81.2132		44.8463		87.4576	83.7515		79.5546
									12.0889	-12.0889	38.5546	12.0889	-9.73886	38.5546		81.2192		27.253		81.2298		44.9287		87.4628	83.7758		79.597
									12.114	-12.114	38.6554	12.114	-9.87341	38.6554		81.2358		27.6025		81.2463		45.011		87.4679	83.8001		79.6392
									12.1391	-12.1391	38.7561	12.1391	-10.0093	38.7561		81.2523		27.9463		81.2628		45.0933		87.473	83.8242		79.6812
									12.1642	-12.1642	38.8568	12.1642	-10.1466	38.8568		81.2687		28.2846		81.2792		45.1754		87.4781	83.8481		79.7231
									12.1894	-12.1894	38.9575	12.1894	-10.2852	38.9575		81.2851		28.6176		81.2956		45.2574		87.4831	83.8719		79.7647
									12.2145	-12.2145	39.0581	12.2145	-10.4251	39.0581		81.3014		28.9456		81.3119		45.3393		87.4882	83.8956		79.8062
									12.2396	-12.2396	39.1586	12.2396	-10.5664	39.1586		81.3176		29.2687		81.3281		45.421		87.4932	83.9192		79.8475
									12.2648	-12.2648	39.2591	12.2648	-10.7091	39.2591		81.3338		29.587		81.3443		45.5027		87.4982	83.9426		79.8886
									12.2899	-12.2899	39.3596	12.2899	-10.8531	39.3596		81.35		29.9007		81.3604		45.5842		87.5031	83.9658		79.9295
									12.315	-12.315	39.46	12.315	-10.9985	39.46		81.366		30.2101		81.3764		45.6657		87.5081	83.989		79.9702
									12.3402	-12.3402	39.5603	12.3402	-11.1453	39.5603		81.382		30.5151		81.3924		45.747		87.513	84.012		80.0107
									12.3653	-12.3653	39.6606	12.3653	-11.2934	39.6606		81.398		30.816		81.4084		45.8282		87.518	84.0349		80.0511
									12.3904	-12.3904	39.7609	12.3904	-11.4429	39.7609		81.4139		31.1129		81.4242		45.9093		87.5229	84.0576		80.0913
									12.4156	-12.4156	39.861	12.4156	-11.5938	39.861		81.4297		31.4058		81.4401		45.9902		87.5277	84.0803		80.1313
									12.4407	-12.4407	39.9611	12.4407	-11.746	39.9611		81.4455		31.695		81.4558		46.0711		87.5326	84.1028		80.1711
									12.4658	-12.4658	40.0611	12.4658	-11.8995	40.0611		81.4612		31.9805		81.4715		46.1518		87.5374	84.1251		80.2107
									12.491	-12.491	40.1611	12.491	-12.0544	40.1611		81.4769		32.2624		81.4872		46.2324		87.5423	84.1474		80.2502
									12.5161	-12.5161	40.2609	12.5161	-12.2106	40.2609		81.4925		32.5408		81.5027		46.3129		87.5471	84.1695		80.2895
									12.5412	-12.5412	40.3607	12.5412	-12.3682	40.3607		81.508		32.8158		81.5183		46.3933		87.5518	84.1915		80.3286
									12.5664	-12.5664	40.4604	12.5664	-12.527	40.4604		81.5235		33.0875		81.5337		46.4736		87.5566	84.2134		80.3675
									12.5915	-12.5915	40.5601	12.5915	-12.6872	40.5601		81.5389		33.3561		81.5491		46.5537		87.5614	84.2351		80.4063
									12.6166	-12.6166	40.6596	12.6166	-12.8487	40.6596		81.5543		33.6214		81.5645		46.6337		87.5661	84.2568		80.4449
									12.6418	-12.6418	40.7591	12.6418	-13.0115	40.7591		81.5696		33.8838		81.5798		46.7136		87.5708	84.2783		80.4833
									12.6669	-12.6669	40.8585	12.6669	-13.1755	40.8585		81.5849		34.1431		81.5951		46.7934		87.5755	84.2997		80.5216
									12.692	-12.692	40.9577	12.692	-13.3408	40.9577		81.6001		34.3995		81.6102		46.873		87.5802	84.3209		80.5596
									12.7172	-12.7172	41.0569	12.7172	-13.5074	41.0569		81.6152		34.6532		81.6254		46.9525		87.5848	84.3421		80.5976
									12.7423	-12.7423	41.156	12.7423	-13.6752	41.156		81.6303		34.904		81.6405		47.0319		87.5895	84.3631		80.6353
									12.7674	-12.7674	41.255	12.7674	-13.8442	41.255		81.6454		35.1521		81.6555		47.1112		87.5941	84.3841		80.6729
									12.7926	-12.7926	41.3539	12.7926	-14.0144	41.3539		81.6604		35.3976		81.6705		47.1903		87.5987	84.4049		80.7103
									12.8177	-12.8177	41.4527	12.8177	-14.1857	41.4527		81.6753		35.6405		81.6854		47.2693		87.6033	84.4256		80.7476
									12.8428	-12.8428	41.5514	12.8428	-14.3583	41.5514		81.6902		35.8809		81.7002		47.3482		87.6078	84.4462		80.7847
									12.868	-12.868	41.65	12.868	-14.532	41.65		81.705		36.1188		81.7151		47.427		87.6124	84.4666		80.8216
									12.8931	-12.8931	41.7485	12.8931	-14.7068	41.7485		81.7198		36.3543		81.7298		47.5056		87.6169	84.487		80.8584
									12.9182	-12.9182	41.8469	12.9182	-14.8827	41.8469		81.7345		36.5874		81.7445		47.5841		87.6214	84.5072		80.895
									12.9434	-12.9434	41.9451	12.9434	-15.0596	41.9451		81.7492		36.8182		81.7592		47.6625		87.6259	84.5274		80.9314
									12.9685	-12.9685	42.0433	12.9685	-15.2377	42.0433		81.7638		37.0467		81.7738		47.7408		87.6304	84.5474		80.9677
									12.9936	-12.9936	42.1413	12.9936	-15.4167	42.1413		81.7784		37.273		81.7883		47.8189		87.6349	84.5673		81.0038
									13.0188	-13.0188	42.2392	13.0188	-15.5968	42.2392		81.7929		37.4971		81.8028		47.8969		87.6393	84.5872		81.0398
									13.0439	-13.0439	42.337	13.0439	-15.7778	42.337		81.8074		37.719		81.8173		47.9747		87.6438	84.6069		81.0756
									13.069	-13.069	42.4347	13.069	-15.9597	42.4347		81.8218		37.9389		81.8317		48.0525		87.6482	84.6265		81.1113
									13.0942	-13.0942	42.5323	13.0942	-16.1426	42.5323		81.8361		38.1567		81.846		48.13		87.6526	84.646		81.1468
									13.1193	-13.1193	42.6297	13.1193	-16.3264	42.6297		81.8504		38.3725		81.8603		48.2075		87.657	84.6654		81.1822
									13.1444	-13.1444	42.727	13.1444	-16.511	42.727		81.8647		38.5863		81.8746		48.2848		87.6613	84.6846		81.2174
									13.1696	-13.1696	42.8242	13.1696	-16.6964	42.8242		81.8789		38.7982		81.8888		48.3621		87.6657	84.7038		81.2525
									13.1947	-13.1947	42.9212	13.1947	-16.8827	42.9212		81.8931		39.0081		81.9029		48.4391		87.67	84.7229		81.2874
									13.2198	-13.2198	43.0182	13.2198	-17.0697	43.0182		81.9072		39.2162		81.917		48.5161		87.6743	84.7419		81.3221
									13.2449	-13.2449	43.1149	13.2449	-17.2575	43.1149		81.9212		39.4224		81.931		48.5929		87.6786	84.7608		81.3567
									13.2701	-13.2701	43.2116	13.2701	-17.4459	43.2116		81.9353		39.6269		81.945		48.6695		87.6829	84.7795		81.3912
									13.2952	-13.2952	43.3081	13.2952	-17.6351	43.3081		81.9492		39.8295		81.959		48.7461		87.6872	84.7982		81.4255
									13.3203	-13.3203	43.4045	13.3203	-17.8248	43.4045		81.9631		40.0304		81.9729		48.8225		87.6914	84.8168		81.4597
									13.3455	-13.3455	43.5007	13.3455	-18.0152	43.5007		81.977		40.2296		81.9867		48.8987		87.6957	84.8353		81.4937
									13.3706	-13.3706	43.5968	13.3706	-18.2062	43.5968		81.9908		40.4271		82.0006		48.9749		87.6999	84.8537		81.5276
									13.3957	-13.3957	43.6928	13.3957	-18.3977	43.6928		82.0046		40.6229		82.0143		49.0508		87.7041	84.872		81.5613
									13.4209	-13.4209	43.7886	13.4209	-18.5897	43.7886		82.0183		40.8171		82.028		49.1267		87.7083	84.8902		81.5949
									13.446	-13.446	43.8843	13.446	-18.7822	43.8843		82.032		41.0097		82.0417		49.2024		87.7125	84.9082		81.6283
									13.4711	-13.4711	43.9798	13.4711	-18.9751	43.9798		82.0456		41.2007		82.0553		49.278		87.7166	84.9263		81.6617
									13.4963	-13.4963	44.0751	13.4963	-19.1685	44.0751		82.0592		41.3902		82.0689		49.3535		87.7208	84.9442		81.6948
									13.5214	-13.5214	44.1704	13.5214	-19.3622	44.1704		82.0728		41.5781		82.0824		49.4288		87.7249	84.962		81.7278
									13.5465	-13.5465	44.2654	13.5465	-19.5563	44.2654		82.0863		41.7645		82.0959		49.5039		87.729	84.9797		81.7607
									13.5717	-13.5717	44.3604	13.5717	-19.7506	44.3604		82.0997		41.9495		82.1093		49.579		87.7331	84.9973		81.7935
									13.5968	-13.5968	44.4551	13.5968	-19.9453	44.4551		82.1131		42.1329		82.1227		49.6539		87.7372	85.0149		81.8261
									13.622	-13.622	44.5497	13.622	-20.1402	44.5497		82.1265		42.315		82.136		49.7286		87.7413	85.0323		81.8586
									13.6471	-13.6471	44.6442	13.6471	-20.3353	44.6442		82.1398		42.4956		82.1493		49.8033		87.7454	85.0497		81.8909
									13.6722	-13.6722	44.7385	13.6722	-20.5306	44.7385		82.153		42.6748		82.1626		49.8777		87.7494	85.0669		81.9231
									13.6973	-13.6973	44.8326	13.6973	-20.7261	44.8326		82.1663		42.8527		82.1758		49.9521		87.7534	85.0841		81.9552
									13.7225	-13.7225	44.9266	13.7225	-20.9217	44.9266		82.1794		43.0291		82.1889		50.0263		87.7574	85.1012		81.9871
									13.7476	-13.7476	45.0204	13.7476	-21.1173	45.0204		82.1926		43.2043		82.2021		50.1004		87.7614	85.1182		82.0189
									13.7727	-13.7727	45.1141	13.7727	-21.3131	45.1141		82.2057		43.3781		82.2151		50.1743		87.7654	85.1351		82.0506
									13.7979	-13.7979	45.2076	13.7979	-21.5088	45.2076		82.2187		43.5506		82.2282		50.2481		87.7694	85.1519		82.0821
									13.823	-13.823	45.3009	13.823	-21.7046	45.3009		82.2317		43.7219		82.2411		50.3217		87.7734	85.1687		82.1136
									13.8481	-13.8481	45.3941	13.8481	-21.9003	45.3941		82.2447		43.8919		82.2541		50.3952		87.7773	85.1853		82.1448
									13.8733	-13.8733	45.4871	13.8733	-22.096	45.4871		82.2576		44.0606		82.267		50.4686		87.7812	85.2019		82.176
									13.8984	-13.8984	45.5799	13.8984	-22.2916	45.5799		82.2704		44.2281		82.2798		50.5418		87.7851	85.2184		82.207
									13.9235	-13.9235	45.6725	13.9235	-22.4871	45.6725		82.2833		44.3944		82.2927		50.6149		87.789	85.2348		82.2379
									13.9487	-13.9487	45.765	13.9487	-22.6825	45.765		82.296		44.5595		82.3054		50.6879		87.7929	85.2511		82.2687
									13.9738	-13.9738	45.8574	13.9738	-22.8777	45.8574		82.3088		44.7234		82.3182		50.7607		87.7968	85.2674		82.2993
									13.9989	-13.9989	45.9495	13.9989	-23.0727	45.9495		82.3215		44.8862		82.3308		50.8333		87.8007	85.2835		82.3298
									14.0241	-14.0241	46.0415	14.0241	-23.2676	46.0415		82.3341		45.0478		82.3435		50.9059		87.8045	85.2996		82.3602
									14.0492	-14.0492	46.1333	14.0492	-23.4621	46.1333		82.3468		45.2083		82.3561		50.9782		87.8083	85.3156		82.3905
									14.0743	-14.0743	46.2249	14.0743	-23.6565	46.2249		82.3593		45.3676		82.3686		51.0505		87.8122	85.3315		82.4206
									14.0995	-14.0995	46.3164	14.0995	-23.8505	46.3164		82.3719		45.5259		82.3812		51.1226		87.816	85.3473		82.4506
									14.1246	-14.1246	46.4077	14.1246	-24.0443	46.4077		82.3844		45.683		82.3936		51.1945		87.8198	85.3631		82.4805
									14.1497	-14.1497	46.4988	14.1497	-24.2377	46.4988		82.3968		45.8391		82.4061		51.2663		87.8236	85.3787		82.5103
									14.1749	-14.1749	46.5897	14.1749	-24.4308	46.5897		82.4092		45.9941		82.4185		51.338		87.8273	85.3943		82.5399
									14.2	-14.2	46.6804	14.2	-24.6236	46.6804		82.4216		46.1481		82.4308		51.4095		87.8311	85.4099		82.5695
									14.2251	-14.2251	46.771	14.2251	-24.8159	46.771		82.4339		46.301		82.4431		51.4809		87.8348	85.4253		82.5989
									14.2503	-14.2503	46.8614	14.2503	-25.0079	46.8614		82.4462		46.4529		82.4554		51.5522		87.8385	85.4407		82.6282
									14.2754	-14.2754	46.9516	14.2754	-25.1994	46.9516		82.4585		46.6038		82.4677		51.6233		87.8423	85.4559		82.6573
									14.3005	-14.3005	47.0416	14.3005	-25.3906	47.0416		82.4707		46.7537		82.4799		51.6942		87.846	85.4712		82.6864
									14.3257	-14.3257	47.1314	14.3257	-25.5812	47.1314		82.4828		46.9026		82.492		51.7651		87.8497	85.4863		82.7153
									14.3508	-14.3508	47.2211	14.3508	-25.7715	47.2211		82.495		47.0505		82.5041		51.8357		87.8533	85.5013		82.7441
									14.3759	-14.3759	47.3106	14.3759	-25.9612	47.3106		82.5071		47.1975		82.5162		51.9063		87.857	85.5163		82.7729
									14.4011	-14.4011	47.3999	14.4011	-26.1504	47.3999		82.5191		47.3435		82.5282		51.9767		87.8606	85.5312		82.8014
									14.4262	-14.4262	47.489	14.4262	-26.3392	47.489		82.5311		47.4886		82.5402		52.0469		87.8643	85.5461		82.8299
									14.4513	-14.4513	47.5779	14.4513	-26.5274	47.5779		82.5431		47.6327		82.5522		52.117		87.8679	85.5608		82.8583
									14.4765	-14.4765	47.6666	14.4765	-26.715	47.6666		82.555		47.7759		82.5641		52.187		87.8715	85.5755		82.8865
									14.5016	-14.5016	47.7552	14.5016	-26.9022	47.7552		82.5669		47.9182		82.576		52.2568		87.8751	85.5902		82.9147
									14.5267	-14.5267	47.8436	14.5267	-27.0888	47.8436		82.5788		48.0596		82.5879		52.3265		87.8787	85.6047		82.9427
									14.5519	-14.5519	47.9317	14.5519	-27.2748	47.9317		82.5906		48.2001		82.5997		52.396		87.8823	85.6192		82.9706
									14.577	-14.577	48.0197	14.577	-27.4602	48.0197		82.6024		48.3397		82.6114		52.4654		87.8859	85.6336		82.9984
									14.6021	-14.6021	48.1075	14.6021	-27.645	48.1075		82.6142		48.4785		82.6232		52.5346		87.8894	85.6479		83.0261
									14.6273	-14.6273	48.1951	14.6273	-27.8293	48.1951		82.6259		48.6163		82.6349		52.6037		87.893	85.6622		83.0536
									14.6524	-14.6524	48.2826	14.6524	-28.0129	48.2826		82.6375		48.7534		82.6465		52.6727		87.8965	85.6764		83.0811
									14.6775	-14.6775	48.3698	14.6775	-28.1959	48.3698		82.6492		48.8896		82.6582		52.7415		87.9	85.6905		83.1085
									14.7027	-14.7027	48.4568	14.7027	-28.3783	48.4568		82.6608		49.0249		82.6697		52.8102		87.9035	85.7046		83.1357
									14.7278	-14.7278	48.5437	14.7278	-28.5601	48.5437		82.6723		49.1595		82.6813		52.8787		87.907	85.7186		83.1628
									14.7529	-14.7529	48.6303	14.7529	-28.7412	48.6303		82.6839		49.2932		82.6928		52.9471		87.9105	85.7325		83.1899
									14.7781	-14.7781	48.7168	14.7781	-28.9217	48.7168		82.6954		49.4261		82.7043		53.0154		87.914	85.7464		83.2168
									14.8032	-14.8032	48.8031	14.8032	-29.1015	48.8031		82.7068		49.5582		82.7157		53.0835		87.9174	85.7602		83.2436
									14.8283	-14.8283	48.8892	14.8283	-29.2807	48.8892		82.7182		49.6895		82.7271		53.1514		87.9209	85.7739		83.2703
									14.8535	-14.8535	48.9751	14.8535	-29.4592	48.9751		82.7296		49.8201		82.7385		53.2192		87.9243	85.7875		83.297
									14.8786	-14.8786	49.0608	14.8786	-29.637	49.0608		82.741		49.9498		82.7498		53.2869		87.9278	85.8011		83.3235
									14.9037	-14.9037	49.1463	14.9037	-29.8142	49.1463		82.7523		50.0788		82.7611		53.3544		87.9312	85.8147		83.3499
									14.9289	-14.9289	49.2316	14.9289	-29.9907	49.2316		82.7635		50.2071		82.7724		53.4218		87.9346	85.8281		83.3762
									14.954	-14.954	49.3167	14.954	-30.1665	49.3167		82.7748		50.3346		82.7836		53.4891		87.938	85.8415		83.4024
									14.9791	-14.9791	49.4016	14.9791	-30.3416	49.4016		82.786		50.4613		82.7948		53.5562		87.9414	85.8549		83.4284
									15.0043	-15.0043	49.4863	15.0043	-30.516	49.4863		82.7972		50.5873		82.806		53.6231		87.9447	85.8682		83.4544
									15.0294	-15.0294	49.5709	15.0294	-30.6898	49.5709		82.8083		50.7126		82.8171		53.69		87.9481	85.8814		83.4803
									15.0545	-15.0545	49.6552	15.0545	-30.8628	49.6552		82.8194		50.8372		82.8282		53.7566		87.9514	85.8945		83.5061
									15.0796	-15.0796	49.7394	15.0796	-31.0352	49.7394		82.8305		50.961		82.8392		53.8232		87.9548	85.9076		83.5318
									15.1048	-15.1048	49.8233	15.1048	-31.2068	49.8233		82.8415		51.0841		82.8503		53.8896		87.9581	85.9206		83.5574
									15.1299	-15.1299	49.9071	15.1299	-31.3778	49.9071		82.8525		51.2066		82.8613		53.9558		87.9614	85.9336		83.5829
									15.155	-15.155	49.9906	15.155	-31.548	49.9906		82.8635		51.3283		82.8722		54.0219		87.9647	85.9465		83.6083
									15.1802	-15.1802	50.074	15.1802	-31.7176	50.074		82.8744		51.4494		82.8831		54.0879		87.968	85.9593		83.6336
									15.2053	-15.2053	50.1572	15.2053	-31.8864	50.1572		82.8853		51.5698		82.894		54.1537		87.9713	85.9721		83.6588
									15.2304	-15.2304	50.2401	15.2304	-32.0545	50.2401		82.8962		51.6895		82.9049		54.2194		87.9746	85.9848		83.6839
									15.2556	-15.2556	50.3229	15.2556	-32.2219	50.3229		82.907		51.8085		82.9157		54.2849		87.9778	85.9975		83.7089
									15.2807	-15.2807	50.4055	15.2807	-32.3886	50.4055		82.9178		51.9269		82.9265		54.3503		87.9811	86.0101		83.7338
									15.3058	-15.3058	50.4879	15.3058	-32.5547	50.4879		82.9286		52.0446		82.9372		54.4155		87.9843	86.0226		83.7586
									15.331	-15.331	50.5701	15.331	-32.72	50.5701		82.9393		52.1616		82.9479		54.4807		87.9876	86.0351		83.7833
									15.3561	-15.3561	50.6521	15.3561	-32.8845	50.6521		82.95		52.2781		82.9586		54.5456		87.9908	86.0476		83.8079
									15.3812	-15.3812	50.7339	15.3812	-33.0484	50.7339		82.9607		52.3939		82.9693		54.6105		87.994	86.0599		83.8324
									15.4064	-15.4064	50.8155	15.4064	-33.2116	50.8155		82.9713		52.509		82.9799		54.6751		87.9972	86.0722		83.8569
									15.4315	-15.4315	50.8969	15.4315	-33.3741	50.8969		82.9819		52.6236		82.9905		54.7397		88.0004	86.0845		83.8812
									15.4566	-15.4566	50.9781	15.4566	-33.5358	50.9781		82.9925		52.7375		83.0011		54.8041		88.0036	86.0967		83.9054
									15.4818	-15.4818	51.0591	15.4818	-33.6969	51.0591		83.003		52.8508		83.0116		54.8683		88.0067	86.1088		83.9296
									15.5069	-15.5069	51.1399	15.5069	-33.8572	51.1399		83.0135		52.9635		83.0221		54.9325		88.0099	86.1209		83.9536
									15.532	-15.532	51.2205	15.532	-34.0169	51.2205		83.024		53.0755		83.0326		54.9964		88.013	86.1329		83.9776
									15.5572	-15.5572	51.3009	15.5572	-34.1758	51.3009		83.0344		53.187		83.043		55.0603		88.0162	86.1449		84.0015
									15.5823	-15.5823	51.3811	15.5823	-34.3341	51.3811		83.0449		53.2979		83.0534		55.124		88.0193	86.1568		84.0253
									15.6074	-15.6074	51.4612	15.6074	-34.4916	51.4612		83.0552		53.4082		83.0638		55.1875		88.0224	86.1687		84.049
									15.6326	-15.6326	51.541	15.6326	-34.6484	51.541		83.0656		53.518		83.0741		55.251		88.0256	86.1805		84.0726
									15.6577	-15.6577	51.6206	15.6577	-34.8046	51.6206		83.0759		53.6271		83.0844		55.3142		88.0287	86.1923		84.0961
									15.6828	-15.6828	51.7001	15.6828	-34.9601	51.7001		83.0862		53.7357		83.0947		55.3774		88.0317	86.204		84.1195
									15.708	-15.708	51.7793	15.708	-35.1148	51.7793		83.0965		53.8437		83.1049		55.4404		88.0348	86.2156		84.1429
									15.7331	-15.7331	51.8583	15.7331	-35.2689	51.8583		83.1067		53.9512		83.1152		55.5032		88.0379	86.2272		84.1661
									15.7582	-15.7582	51.9372	15.7582	-35.4223	51.9372		83.1169		54.058		83.1253		55.566		88.041	86.2388		84.1893
									15.7834	-15.7834	52.0158	15.7834	-35.575	52.0158		83.1271		54.1644		83.1355		55.6285		88.044	86.2503		84.2124
									15.8085	-15.8085	52.0943	15.8085	-35.727	52.0943		83.1372		54.2702		83.1456		55.691		88.0471	86.2617		84.2354
									15.8336	-15.8336	52.1726	15.8336	-35.8783	52.1726		83.1473		54.3754		83.1557		55.7533		88.0501	86.2731		84.2583
									15.8588	-15.8588	52.2506	15.8588	-36.029	52.2506		83.1574		54.4801		83.1658		55.8154		88.0531	86.2844		84.2811
									15.8839	-15.8839	52.3285	15.8839	-36.179	52.3285		83.1674		54.5843		83.1758		55.8775		88.0561	86.2957		84.3038
									15.909	-15.909	52.4062	15.909	-36.3283	52.4062		83.1774		54.688		83.1858		55.9394		88.0591	86.307		84.3265
									15.9342	-15.9342	52.4836	15.9342	-36.4769	52.4836		83.1874		54.7911		83.1958		56.0011		88.0621	86.3181		84.349
									15.9593	-15.9593	52.5609	15.9593	-36.6249	52.5609		83.1974		54.8937		83.2058		56.0627		88.0651	86.3293		84.3715
									15.9844	-15.9844	52.638	15.9844	-36.7722	52.638		83.2073		54.9958		83.2157		56.1242		88.0681	86.3404		84.3939
									16.0096	-16.0096	52.7149	16.0096	-36.9189	52.7149		83.2172		55.0973		83.2256		56.1855		88.0711	86.3514		84.4162
									16.0347	-16.0347	52.7916	16.0347	-37.0649	52.7916		83.2271		55.1984		83.2354		56.2467		88.074	86.3624		84.4384
									16.0598	-16.0598	52.8681	16.0598	-37.2102	52.8681		83.237		55.299		83.2453		56.3078		88.077	86.3733		84.4606
									16.0849	-16.0849	52.9444	16.0849	-37.3549	52.9444		83.2468		55.399		83.2551		56.3687		88.0799	86.3842		84.4827
									16.1101	-16.1101	53.0205	16.1101	-37.4989	53.0205		83.2566		55.4986		83.2649		56.4295		88.0829	86.395		84.5046
									16.1352	-16.1352	53.0964	16.1352	-37.6423	53.0964		83.2663		55.5977		83.2746		56.4901		88.0858	86.4058		84.5265
									16.1604	-16.1604	53.1722	16.1604	-37.785	53.1722		83.276		55.6962		83.2843		56.5506		88.0887	86.4166		84.5484
									16.1855	-16.1855	53.2477	16.1855	-37.9271	53.2477		83.2857		55.7943		83.294		56.611		88.0916	86.4273		84.5701
									16.2106	-16.2106	53.323	16.2106	-38.0685	53.323		83.2954		55.892		83.3037		56.6712		88.0945	86.4379		84.5918
									16.2357	-16.2357	53.3982	16.2357	-38.2094	53.3982		83.3051		55.9891		83.3133		56.7313		88.0974	86.4485		84.6134
									16.2609	-16.2609	53.4731	16.2609	-38.3495	53.4731		83.3147		56.0858		83.3229		56.7913		88.1003	86.4591		84.6349
									16.286	-16.286	53.5479	16.286	-38.4891	53.5479		83.3243		56.182		83.3325		56.8511		88.1031	86.4696		84.6563
									16.3112	-16.3112	53.6225	16.3112	-38.628	53.6225		83.3338		56.2777		83.3421		56.9108		88.106	86.4801		84.6776
									16.3363	-16.3363	53.6968	16.3363	-38.7663	53.6968		83.3434		56.373		83.3516		56.9704		88.1088	86.4905		84.6989
									16.3614	-16.3614	53.771	16.3614	-38.904	53.771		83.3529		56.4678		83.3611		57.0298		88.1117	86.5008		84.7201
									16.3865	-16.3865	53.845	16.3865	-39.0411	53.845		83.3624		56.5622		83.3706		57.0891		88.1145	86.5112		84.7412
									16.4117	-16.4117	53.9188	16.4117	-39.1775	53.9188		83.3718		56.6561		83.38		57.1482		88.1174	86.5214		84.7622
									16.4368	-16.4368	53.9924	16.4368	-39.3134	53.9924		83.3813		56.7495		83.3894		57.2073		88.1202	86.5317		84.7832
									16.462	-16.462	54.0659	16.462	-39.4486	54.0659		83.3907		56.8425		83.3988		57.2661		88.123	86.5419		84.8041
									16.4871	-16.4871	54.1391	16.4871	-39.5832	54.1391		83.4		56.9351		83.4082		57.3249		88.1258	86.552		84.8249
									16.5122	-16.5122	54.2121	16.5122	-39.7173	54.2121		83.4094		57.0273		83.4175		57.3835		88.1286	86.5621		84.8456
									16.5373	-16.5373	54.285	16.5373	-39.8507	54.285		83.4187		57.119		83.4268		57.442		88.1314	86.5722		84.8663
									16.5625	-16.5625	54.3576	16.5625	-39.9835	54.3576		83.428		57.2102		83.4361		57.5003		88.1341	86.5822		84.8868
									16.5876	-16.5876	54.4301	16.5876	-40.1158	54.4301		83.4373		57.3011		83.4454		57.5586		88.1369	86.5922		84.9074
									16.6127	-16.6127	54.5024	16.6127	-40.2475	54.5024		83.4465		57.3915		83.4546		57.6166		88.1397	86.6021		84.9278
									16.6379	-16.6379	54.5745	16.6379	-40.3785	54.5745		83.4557		57.4815		83.4638		57.6746		88.1424	86.612		84.9481
									16.663	-16.663	54.6464	16.663	-40.509	54.6464		83.4649		57.5711		83.473		57.7324		88.1452	86.6218		84.9684
									16.6881	-16.6881	54.7181	16.6881	-40.6389	54.7181		83.4741		57.6603		83.4821		57.7901		88.1479	86.6316		84.9886
									16.7133	-16.7133	54.7896	16.7133	-40.7683	54.7896		83.4832		57.749		83.4913		57.8476		88.1506	86.6414		85.0088
									16.7384	-16.7384	54.861	16.7384	-40.8971	54.861		83.4923		57.8374		83.5004		57.9051		88.1534	86.6511		85.0289
									16.7635	-16.7635	54.9321	16.7635	-41.0253	54.9321		83.5014		57.9253		83.5094		57.9623		88.1561	86.6608		85.0488
									16.7887	-16.7887	55.0031	16.7887	-41.1529	55.0031		83.5105		58.0128		83.5185		58.0195		88.1588	86.6704		85.0688
									16.8138	-16.8138	55.0739	16.8138	-41.28	55.0739		83.5195		58.1		83.5275		58.0765		88.1615	86.68		85.0886
									16.8389	-16.8389	55.1445	16.8389	-41.4065	55.1445		83.5285		58.1867		83.5365		58.1334		88.1642	86.6895		85.1084
									16.8641	-16.8641	55.2149	16.8641	-41.5325	55.2149		83.5375		58.273		83.5455		58.1902		88.1668	86.699		85.1281
									16.8892	-16.8892	55.2851	16.8892	-41.6579	55.2851		83.5465		58.359		83.5545		58.2468		88.1695	86.7085		85.1478
									16.9143	-16.9143	55.3551	16.9143	-41.7828	55.3551		83.5554		58.4446		83.5634		58.3033		88.1722	86.7179		85.1673
									16.9395	-16.9395	55.425	16.9395	-41.9071	55.425		83.5643		58.5297		83.5723		58.3597		88.1748	86.7273		85.1868
									16.9646	-16.9646	55.4946	16.9646	-42.0309	55.4946		83.5732		58.6145		83.5812		58.4159		88.1775	86.7367		85.2063
									16.9897	-16.9897	55.5641	16.9897	-42.1541	55.5641		83.5821		58.6989		83.59		58.4721		88.1801	86.746		85.2256
									17.0149	-17.0149	55.6334	17.0149	-42.2768	55.6334		83.5909		58.783		83.5988		58.528		88.1828	86.7553		85.2449
									17.04	-17.04	55.7025	17.04	-42.399	55.7025		83.5997		58.8666		83.6076		58.5839		88.1854	86.7645		85.2641
									17.0651	-17.0651	55.7715	17.0651	-42.5206	55.7715		83.6085		58.9499		83.6164		58.6396		88.188	86.7737		85.2833
									17.0903	-17.0903	55.8402	17.0903	-42.6417	55.8402		83.6173		59.0328		83.6252		58.6952		88.1906	86.7828		85.3024
									17.1154	-17.1154	55.9088	17.1154	-42.7623	55.9088		83.626		59.1154		83.6339		58.7507		88.1932	86.792		85.3214
									17.1405	-17.1405	55.9772	17.1405	-42.8824	55.9772		83.6348		59.1976		83.6426		58.806		88.1958	86.801		85.3404
									17.1657	-17.1657	56.0454	17.1657	-43.0019	56.0454		83.6435		59.2794		83.6513		58.8612		88.1984	86.8101		85.3592
									17.1908	-17.1908	56.1134	17.1908	-43.121	56.1134		83.6521		59.3608		83.66		58.9163		88.201	86.8191		85.3781
									17.2159	-17.2159	56.1813	17.2159	-43.2395	56.1813		83.6608		59.4419		83.6686		58.9713		88.2036	86.828		85.3968
									17.2411	-17.2411	56.2489	17.2411	-43.3575	56.2489		83.6694		59.5227		83.6772		59.0261		88.2061	86.837		85.4155
									17.2662	-17.2662	56.3164	17.2662	-43.475	56.3164		83.678		59.6031		83.6858		59.0808		88.2087	86.8458		85.4341
									17.2913	-17.2913	56.3837	17.2913	-43.592	56.3837		83.6866		59.6831		83.6944		59.1354		88.2113	86.8547		85.4527
									17.3165	-17.3165	56.4509	17.3165	-43.7085	56.4509		83.6951		59.7628		83.7029		59.1899		88.2138	86.8635		85.4712
									17.3416	-17.3416	56.5178	17.3416	-43.8245	56.5178		83.7037		59.8422		83.7114		59.2442		88.2163	86.8723		85.4896
									17.3667	-17.3667	56.5846	17.3667	-43.9401	56.5846		83.7122		59.9212		83.7199		59.2984		88.2189	86.881		85.508
									17.3919	-17.3919	56.6512	17.3919	-44.0551	56.6512		83.7207		59.9998		83.7284		59.3525		88.2214	86.8897		85.5263
									17.417	-17.417	56.7176	17.417	-44.1696	56.7176		83.7291		60.0782		83.7369		59.4064		88.2239	86.8984		85.5445
									17.4421	-17.4421	56.7838	17.4421	-44.2837	56.7838		83.7376		60.1562		83.7453		59.4602		88.2264	86.907		85.5627
									17.4673	-17.4673	56.8499	17.4673	-44.3973	56.8499		83.746		60.2338		83.7537		59.5139		88.2289	86.9156		85.5808
									17.4924	-17.4924	56.9158	17.4924	-44.5104	56.9158		83.7544		60.3111		83.7621		59.5675		88.2314	86.9242		85.5989
									17.5175	-17.5175	56.9815	17.5175	-44.623	56.9815		83.7627		60.3881		83.7704		59.6209		88.2339	86.9327		85.6168
									17.5426	-17.5426	57.047	17.5426	-44.7351	57.047		83.7711		60.4648		83.7788		59.6743		88.2364	86.9412		85.6348
									17.5678	-17.5678	57.1124	17.5678	-44.8468	57.1124		83.7794		60.5411		83.7871		59.7275		88.2389	86.9497		85.6526
									17.5929	-17.5929	57.1776	17.5929	-44.958	57.1776		83.7877		60.6171		83.7954		59.7806		88.2413	86.9581		85.6704
									17.6181	-17.6181	57.2426	17.6181	-45.0688	57.2426		83.796		60.6928		83.8037		59.8335		88.2438	86.9665		85.6882
									17.6432	-17.6432	57.3074	17.6432	-45.179	57.3074		83.8042		60.7682		83.8119		59.8863		88.2462	86.9748		85.7058
									17.6683	-17.6683	57.3721	17.6683	-45.2889	57.3721		83.8125		60.8433		83.8201		59.9391		88.2487	86.9831		85.7235
									17.6934	-17.6934	57.4366	17.6934	-45.3982	57.4366		83.8207		60.918		83.8283		59.9916		88.2511	86.9914		85.741
									17.7186	-17.7186	57.5009	17.7186	-45.5072	57.5009		83.8289		60.9925		83.8365		60.0441		88.2536	86.9997		85.7585
									17.7437	-17.7437	57.565	17.7437	-45.6156	57.565		83.8371		61.0666		83.8447		60.0964		88.256	87.0079		85.7759
									17.7689	-17.7689	57.629	17.7689	-45.7236	57.629		83.8452		61.1404		83.8528		60.1487		88.2584	87.0161		85.7933
									17.794	-17.794	57.6928	17.794	-45.8312	57.6928		83.8533		61.2139		83.861		60.2008		88.2608	87.0242		85.8106
									17.8191	-17.8191	57.7564	17.8191	-45.9383	57.7564		83.8615		61.2871		83.8691		60.2527		88.2632	87.0323		85.8279
									17.8442	-17.8442	57.8199	17.8442	-46.045	57.8199		83.8695		61.36		83.8771		60.3046		88.2656	87.0404		85.8451
									17.8694	-17.8694	57.8832	17.8694	-46.1513	57.8832		83.8776		61.4326		83.8852		60.3563		88.268	87.0485		85.8622
									17.8945	-17.8945	57.9463	17.8945	-46.2571	57.9463		83.8856		61.5049		83.8932		60.408		88.2704	87.0565		85.8793
									17.9196	-17.9196	58.0093	17.9196	-46.3625	58.0093		83.8937		61.5769		83.9012		60.4595		88.2728	87.0645		85.8963
									17.9448	-17.9448	58.072	17.9448	-46.4674	58.072		83.9017		61.6486		83.9092		60.5108		88.2752	87.0724		85.9133
									17.9699	-17.9699	58.1347	17.9699	-46.5719	58.1347		83.9096		61.72		83.9172		60.5621		88.2775	87.0804		85.9302
									17.995	-17.995	58.1971	17.995	-46.676	58.1971		83.9176		61.7911		83.9251		60.6132		88.2799	87.0883		85.947
									18.0202	-18.0202	58.2594	18.0202	-46.7797	58.2594		83.9255		61.8619		83.9331		60.6642		88.2822	87.0961		85.9638
									18.0453	-18.0453	58.3215	18.0453	-46.883	58.3215		83.9335		61.9324		83.941		60.7151		88.2846	87.1039		85.9806
									18.0704	-18.0704	58.3835	18.0704	-46.9858	58.3835		83.9414		62.0027		83.9489		60.7659		88.2869	87.1117		85.9972
									18.0956	-18.0956	58.4452	18.0956	-47.0882	58.4452		83.9492		62.0726		83.9567		60.8166		88.2893	87.1195		86.0139
									18.1207	-18.1207	58.5069	18.1207	-47.1903	58.5069		83.9571		62.1423		83.9646		60.8671		88.2916	87.1272		86.0304
									18.1458	-18.1458	58.5683	18.1458	-47.2919	58.5683		83.9649		62.2117		83.9724		60.9176		88.2939	87.1349		86.0469
									18.171	-18.171	58.6296	18.171	-47.3931	58.6296		83.9727		62.2808		83.9802		60.9679		88.2962	87.1426		86.0634
									18.1961	-18.1961	58.6907	18.1961	-47.4939	58.6907		83.9805		62.3497		83.988		61.0181		88.2985	87.1503		86.0798
									18.2212	-18.2212	58.7517	18.2212	-47.5942	58.7517		83.9883		62.4182		83.9958		61.0681		88.3008	87.1579		86.0961
									18.2464	-18.2464	58.8125	18.2464	-47.6942	58.8125		83.9961		62.4865		84.0035		61.1181		88.3031	87.1654		86.1124
									18.2715	-18.2715	58.8731	18.2715	-47.7938	58.8731		84.0038		62.5546		84.0112		61.1679		88.3054	87.173		86.1287
									18.2966	-18.2966	58.9336	18.2966	-47.893	58.9336		84.0115		62.6223		84.0189		61.2177		88.3077	87.1805		86.1448
									18.3218	-18.3218	58.9939	18.3218	-47.9918	58.9939		84.0192		62.6898		84.0266		61.2673		88.31	87.188		86.161
									18.3469	-18.3469	59.054	18.3469	-48.0902	59.054		84.0269		62.757		84.0343		61.3168		88.3123	87.1955		86.177
									18.372	-18.372	59.114	18.372	-48.1882	59.114		84.0345		62.8239		84.0419		61.3662		88.3145	87.2029		86.193
									18.3972	-18.3972	59.1739	18.3972	-48.2859	59.1739		84.0422		62.8906		84.0496		61.4154		88.3168	87.2103		86.209
									18.4223	-18.4223	59.2335	18.4223	-48.3831	59.2335		84.0498		62.957		84.0572		61.4646		88.3191	87.2177		86.2249
									18.4474	-18.4474	59.293	18.4474	-48.48	59.293		84.0574		63.0232		84.0648		61.5136		88.3213	87.225		86.2408
									18.4726	-18.4726	59.3524	18.4726	-48.5765	59.3524		84.065		63.0891		84.0723		61.5625		88.3235	87.2324		86.2566
									18.4977	-18.4977	59.4116	18.4977	-48.6726	59.4116		84.0725		63.1547		84.0799		61.6113		88.3258	87.2396		86.2723
									18.5228	-18.5228	59.4706	18.5228	-48.7683	59.4706		84.0801		63.2201		84.0874		61.66		88.328	87.2469		86.288
									18.548	-18.548	59.5295	18.548	-48.8637	59.5295		84.0876		63.2852		84.0949		61.7086		88.3302	87.2541		86.3037
									18.5731	-18.5731	59.5882	18.5731	-48.9587	59.5882		84.0951		63.3501		84.1024		61.7571		88.3325	87.2613		86.3193
									18.5982	-18.5982	59.6467	18.5982	-49.0533	59.6467		84.1026		63.4147		84.1099		61.8054		88.3347	87.2685		86.3348
									18.6234	-18.6234	59.7051	18.6234	-49.1476	59.7051		84.11		63.479		84.1173		61.8537		88.3369	87.2757		86.3503
									18.6485	-18.6485	59.7634	18.6485	-49.2414	59.7634		84.1175		63.5431		84.1248		61.9018		88.3391	87.2828		86.3658
									18.6736	-18.6736	59.8215	18.6736	-49.335	59.8215		84.1249		63.607		84.1322		61.9498		88.3413	87.2899		86.3812
									18.6988	-18.6988	59.8794	18.6988	-49.4281	59.8794		84.1323		63.6706		84.1396		61.9977		88.3435	87.2969		86.3965
									18.7239	-18.7239	59.9372	18.7239	-49.5209	59.9372		84.1397		63.734		84.147		62.0455		88.3456	87.304		86.4118
									18.749	-18.749	59.9948	18.749	-49.6134	59.9948		84.1471		63.7971		84.1543		62.0932		88.3478	87.311		86.427
									18.7742	-18.7742	60.0523	18.7742	-49.7055	60.0523		84.1544		63.86		84.1617		62.1408		88.35	87.318		86.4422
									18.7993	-18.7993	60.1096	18.7993	-49.7972	60.1096		84.1617		63.9227		84.169		62.1882		88.3522	87.3249		86.4574
									18.8244	-18.8244	60.1667	18.8244	-49.8886	60.1667		84.1691		63.9851		84.1763		62.2356		88.3543	87.3318		86.4724
									18.8496	-18.8496	60.2238	18.8496	-49.9797	60.2238		84.1764		64.0472		84.1836		62.2828		88.3565	87.3387		86.4875
									18.8747	-18.8747	60.2806	18.8747	-50.0704	60.2806		84.1836		64.1092		84.1909		62.3299		88.3586	87.3456		86.5025
									18.8998	-18.8998	60.3373	18.8998	-50.1607	60.3373		84.1909		64.1708		84.1981		62.377		88.3608	87.3525		86.5174
									18.9249	-18.9249	60.3939	18.9249	-50.2507	60.3939		84.1981		64.2323		84.2053		62.4239		88.3629	87.3593		86.5323
									18.9501	-18.9501	60.4503	18.9501	-50.3404	60.4503		84.2053		64.2935		84.2126		62.4707		88.365	87.3661		86.5472
									18.9752	-18.9752	60.5065	18.9752	-50.4297	60.5065		84.2126		64.3545		84.2197		62.5174		88.3672	87.3729		86.562
									19.0004	-19.0004	60.5626	19.0004	-50.5187	60.5626		84.2197		64.4153		84.2269		62.564		88.3693	87.3796		86.5767
									19.0255	-19.0255	60.6186	19.0255	-50.6074	60.6186		84.2269		64.4758		84.2341		62.6104		88.3714	87.3863		86.5914
									19.0506	-19.0506	60.6744	19.0506	-50.6957	60.6744		84.2341		64.5361		84.2412		62.6568		88.3735	87.393		86.6061
									19.0757	-19.0757	60.7301	19.0757	-50.7837	60.7301		84.2412		64.5962		84.2484		62.7031		88.3756	87.3997		86.6207
									19.1009	-19.1009	60.7856	19.1009	-50.8714	60.7856		84.2483		64.6561		84.2555		62.7492		88.3777	87.4063		86.6352
									19.126	-19.126	60.8409	19.126	-50.9587	60.8409		84.2554		64.7157		84.2626		62.7953		88.3798	87.413		86.6497
									19.1512	-19.1512	60.8961	19.1512	-51.0458	60.8961		84.2625		64.7751		84.2696		62.8412		88.3819	87.4195		86.6642
									19.1763	-19.1763	60.9512	19.1763	-51.1324	60.9512		84.2696		64.8343		84.2767		62.887		88.384	87.4261		86.6786
									19.2014	-19.2014	61.0061	19.2014	-51.2188	61.0061		84.2766		64.8932		84.2837		62.9328		88.3861	87.4327		86.693
									19.2265	-19.2265	61.0609	19.2265	-51.3049	61.0609		84.2836		64.952		84.2907		62.9784		88.3881	87.4392		86.7073
									19.2517	-19.2517	61.1155	19.2517	-51.3906	61.1155		84.2906		65.0105		84.2977		63.0239		88.3902	87.4457		86.7216
									19.2768	-19.2768	61.17	19.2768	-51.476	61.17		84.2976		65.0688		84.3047		63.0693		88.3923	87.4521		86.7358
									19.302	-19.302	61.2243	19.302	-51.5611	61.2243		84.3046		65.1269		84.3117		63.1146		88.3943	87.4586		86.75
									19.3271	-19.3271	61.2785	19.3271	-51.6459	61.2785		84.3116		65.1848		84.3186		63.1598		88.3964	87.465		86.7642
									19.3522	-19.3522	61.3326	19.3522	-51.7304	61.3326		84.3185		65.2425		84.3256		63.2049		88.3984	87.4714		86.7783
									19.3773	-19.3773	61.3865	19.3773	-51.8145	61.3865		84.3254		65.2999		84.3325		63.2499		88.4004	87.4778		86.7923
									19.4025	-19.4025	61.4402	19.4025	-51.8984	61.4402		84.3323		65.3572		84.3394		63.2948		88.4025	87.4841		86.8063
									19.4276	-19.4276	61.4939	19.4276	-51.9819	61.4939		84.3392		65.4142		84.3463		63.3395		88.4045	87.4904		86.8203
									19.4527	-19.4527	61.5473	19.4527	-52.0652	61.5473		84.3461		65.471		84.3531		63.3842		88.4065	87.4967		86.8342
									19.4779	-19.4779	61.6007	19.4779	-52.1481	61.6007		84.353		65.5276		84.36		63.4288		88.4086	87.503		86.8481
									19.503	-19.503	61.6539	19.503	-52.2308	61.6539		84.3598		65.5841		84.3668		63.4733		88.4106	87.5093		86.8619
									19.5281	-19.5281	61.7069	19.5281	-52.3131	61.7069		84.3666		65.6403		84.3736		63.5176		88.4126	87.5155		86.8757
									19.5533	-19.5533	61.7598	19.5533	-52.3951	61.7598		84.3734		65.6963		84.3804		63.5619		88.4146	87.5217		86.8894
									19.5784	-19.5784	61.8126	19.5784	-52.4769	61.8126		84.3802		65.7521		84.3872		63.6061		88.4166	87.5279		86.9031
									19.6035	-19.6035	61.8652	19.6035	-52.5583	61.8652		84.387		65.8077		84.394		63.6501		88.4186	87.5341		86.9168
									19.6287	-19.6287	61.9177	19.6287	-52.6395	61.9177		84.3938		65.863		84.4008		63.6941		88.4206	87.5402		86.9304
									19.6538	-19.6538	61.9701	19.6538	-52.7204	61.9701		84.4005		65.9182		84.4075		63.7379		88.4226	87.5463		86.9439
									19.6789	-19.6789	62.0223	19.6789	-52.8009	62.0223		84.4072		65.9732		84.4142		63.7817		88.4245	87.5524		86.9575
									19.7041	-19.7041	62.0744	19.7041	-52.8812	62.0744		84.414		66.028		84.4209		63.8253		88.4265	87.5585		86.9709
									19.7292	-19.7292	62.1263	19.7292	-52.9612	62.1263		84.4206		66.0826		84.4276		63.8689		88.4285	87.5645		86.9844
									19.7543	-19.7543	62.1781	19.7543	-53.0409	62.1781		84.4273		66.137		84.4343		63.9123		88.4304	87.5706		86.9978
									19.7795	-19.7795	62.2298	19.7795	-53.1204	62.2298		84.434		66.1913		84.4409		63.9557		88.4324	87.5766		87.0111
									19.8046	-19.8046	62.2813	19.8046	-53.1995	62.2813		84.4406		66.2453		84.4476		63.9989		88.4344	87.5825		87.0244
									19.8297	-19.8297	62.3327	19.8297	-53.2784	62.3327		84.4473		66.2991		84.4542		64.0421		88.4363	87.5885		87.0377
									19.8549	-19.8549	62.384	19.8549	-53.357	62.384		84.4539		66.3527		84.4608		64.0851		88.4383	87.5944		87.0509
									19.88	-19.88	62.4351	19.88	-53.4353	62.4351		84.4605		66.4062		84.4674		64.1281		88.4402	87.6004		87.0641
									19.9051	-19.9051	62.4861	19.9051	-53.5133	62.4861		84.4671		66.4594		84.474		64.1709		88.4421	87.6063		87.0773
									19.9303	-19.9303	62.537	19.9303	-53.5911	62.537		84.4736		66.5125		84.4805		64.2137		88.4441	87.6121		87.0904
									19.9554	-19.9554	62.5877	19.9554	-53.6685	62.5877		84.4802		66.5654		84.4871		64.2563		88.446	87.618		87.1034
									19.9805	-19.9805	62.6383	19.9805	-53.7458	62.6383		84.4867		66.618		84.4936		64.2989		88.4479	87.6238		87.1165
									20.0057	-20.0057	62.6887	20.0057	-53.8227	62.6887		84.4932		66.6705		84.5001		64.3414		88.4498	87.6296		87.1295
									20.0308	-20.0308	62.739	20.0308	-53.8994	62.739		84.4997		66.7229		84.5066		64.3837		88.4517	87.6354		87.1424
									20.0559	-20.0559	62.7892	20.0559	-53.9758	62.7892		84.5062		66.775		84.5131		64.426		88.4537	87.6412		87.1553
									20.0811	-20.0811	62.8393	20.0811	-54.0519	62.8393		84.5127		66.827		84.5196		64.4681		88.4556	87.6469		87.1682
									20.1062	-20.1062	62.8892	20.1062	-54.1278	62.8892		84.5192		66.8787		84.526		64.5102		88.4575	87.6527		87.181
									20.1313	-20.1313	62.939	20.1313	-54.2034	62.939		84.5256		66.9303		84.5324		64.5522		88.4593	87.6584		87.1938
									20.1565	-20.1565	62.9887	20.1565	-54.2787	62.9887		84.532		66.9817		84.5389		64.5941		88.4612	87.664		87.2065
									20.1816	-20.1816	63.0382	20.1816	-54.3538	63.0382		84.5385		67.0329		84.5453		64.6358		88.4631	87.6697		87.2192
									20.2067	-20.2067	63.0876	20.2067	-54.4286	63.0876		84.5449		67.084		84.5517		64.6775		88.465	87.6753		87.2319
									20.2319	-20.2319	63.1369	20.2319	-54.5032	63.1369		84.5512		67.1349		84.558		64.7191		88.4669	87.681		87.2445
									20.257	-20.257	63.1861	20.257	-54.5775	63.1861		84.5576		67.1856		84.5644		64.7606		88.4687	87.6866		87.2571
									20.2821	-20.2821	63.2351	20.2821	-54.6515	63.2351		84.564		67.2361		84.5708		64.802		88.4706	87.6922		87.2696
									20.3072	-20.3072	63.284	20.3072	-54.7253	63.284		84.5703		67.2864		84.5771		64.8433		88.4725	87.6977		87.2821
									20.3324	-20.3324	63.3327	20.3324	-54.7989	63.3327		84.5766		67.3366		84.5834		64.8845		88.4743	87.7033		87.2946
									20.3575	-20.3575	63.3814	20.3575	-54.8722	63.3814		84.5829		67.3866		84.5897		64.9256		88.4762	87.7088		87.307
									20.3827	-20.3827	63.4299	20.3827	-54.9452	63.4299		84.5892		67.4364		84.596		64.9666		88.478	87.7143		87.3194
									20.4078	-20.4078	63.4783	20.4078	-55.018	63.4783		84.5955		67.4861		84.6023		65.0076		88.4799	87.7198		87.3318
									20.4329	-20.4329	63.5265	20.4329	-55.0906	63.5265		84.6018		67.5355		84.6085		65.0484		88.4817	87.7252		87.3441
									20.4581	-20.4581	63.5746	20.4581	-55.1629	63.5746		84.608		67.5849		84.6148		65.0891		88.4835	87.7307		87.3564
									20.4832	-20.4832	63.6227	20.4832	-55.2349	63.6227		84.6143		67.634		84.621		65.1298		88.4854	87.7361		87.3686
									20.5083	-20.5083	63.6705	20.5083	-55.3067	63.6705		84.6205		67.683		84.6272		65.1703		88.4872	87.7415		87.3808
									20.5334	-20.5334	63.7183	20.5334	-55.3783	63.7183		84.6267		67.7318		84.6334		65.2108		88.489	87.7469		87.393
									20.5586	-20.5586	63.7659	20.5586	-55.4496	63.7659		84.6329		67.7804		84.6396		65.2511		88.4908	87.7523		87.4051
									20.5837	-20.5837	63.8134	20.5837	-55.5207	63.8134		84.6391		67.8289		84.6458		65.2914		88.4926	87.7576		87.4172
									20.6089	-20.6089	63.8608	20.6089	-55.5915	63.8608		84.6452		67.8772		84.6519		65.3316		88.4945	87.7629		87.4292
									20.634	-20.634	63.9081	20.634	-55.6621	63.9081		84.6514		67.9254		84.6581		65.3717		88.4963	87.7683		87.4413
									20.6591	-20.6591	63.9552	20.6591	-55.7325	63.9552		84.6575		67.9734		84.6642		65.4117		88.4981	87.7735		87.4532
									20.6842	-20.6842	64.0022	20.6842	-55.8026	64.0022		84.6637		68.0212		84.6703		65.4516		88.4999	87.7788		87.4652
									20.7094	-20.7094	64.0491	20.7094	-55.8725	64.0491		84.6698		68.0688		84.6764		65.4914		88.5016	87.7841		87.4771
									20.7345	-20.7345	64.0959	20.7345	-55.9422	64.0959		84.6759		68.1163		84.6825		65.5311		88.5034	87.7893		87.489
									20.7596	-20.7596	64.1426	20.7596	-56.0116	64.1426		84.6819		68.1637		84.6886		65.5707		88.5052	87.7945		87.5008
									20.7848	-20.7848	64.1891	20.7848	-56.0808	64.1891		84.688		68.2109		84.6946		65.6103		88.507	87.7997		87.5126
									20.8099	-20.8099	64.2355	20.8099	-56.1498	64.2355		84.6941		68.2579		84.7007		65.6497		88.5088	87.8049		87.5244
									20.835	-20.835	64.2818	20.835	-56.2185	64.2818		84.7001		68.3047		84.7067		65.6891		88.5105	87.8101		87.5361
									20.8602	-20.8602	64.328	20.8602	-56.287	64.328		84.7061		68.3515		84.7127		65.7284		88.5123	87.8152		87.5478
									20.8853	-20.8853	64.374	20.8853	-56.3553	64.374		84.7121		68.398		84.7188		65.7675		88.5141	87.8203		87.5595
									20.9104	-20.9104	64.42	20.9104	-56.4234	64.42		84.7181		68.4444		84.7247		65.8066		88.5158	87.8255		87.5711
									20.9356	-20.9356	64.4658	20.9356	-56.4912	64.4658		84.7241		68.4906		84.7307		65.8456		88.5176	87.8305		87.5827
									20.9607	-20.9607	64.5115	20.9607	-56.5588	64.5115		84.7301		68.5367		84.7367		65.8846		88.5193	87.8356		87.5942
									20.9858	-20.9858	64.557	20.9858	-56.6262	64.557		84.7361		68.5827		84.7426		65.9234		88.5211	87.8407		87.6057
									21.011	-21.011	64.6025	21.011	-56.6934	64.6025		84.742		68.6284		84.7486		65.9621		88.5228	87.8457		87.6172
									21.0361	-21.0361	64.6479	21.0361	-56.7603	64.6479		84.7479		68.6741		84.7545		66.0008		88.5245	87.8507		87.6287
									21.0612	-21.0612	64.6931	21.0612	-56.8271	64.6931		84.7539		68.7196		84.7604		66.0393		88.5263	87.8557		87.6401
									21.0864	-21.0864	64.7382	21.0864	-56.8936	64.7382		84.7598		68.7649		84.7663		66.0778		88.528	87.8607		87.6515
									21.1115	-21.1115	64.7832	21.1115	-56.9599	64.7832		84.7656		68.8101		84.7722		66.1162		88.5297	87.8657		87.6628
									21.1366	-21.1366	64.8281	21.1366	-57.0259	64.8281		84.7715		68.8551		84.7781		66.1545		88.5314	87.8706		87.6741
									21.1618	-21.1618	64.8728	21.1618	-57.0918	64.8728		84.7774		68.9		84.7839		66.1927		88.5332	87.8756		87.6854
									21.1869	-21.1869	64.9175	21.1869	-57.1575	64.9175		84.7832		68.9447		84.7898		66.2308		88.5349	87.8805		87.6967
									21.212	-21.212	64.962	21.212	-57.2229	64.962		84.7891		68.9893		84.7956		66.2689		88.5366	87.8854		87.7079
									21.2372	-21.2372	65.0065	21.2372	-57.2881	65.0065		84.7949		69.0337		84.8014		66.3068		88.5383	87.8903		87.7191
									21.2623	-21.2623	65.0508	21.2623	-57.3531	65.0508		84.8007		69.078		84.8072		66.3447		88.54	87.8951		87.7302
									21.2874	-21.2874	65.095	21.2874	-57.4179	65.095		84.8065		69.1222		84.813		66.3825		88.5417	87.9		87.7413
									21.3126	-21.3126	65.139	21.3126	-57.4825	65.139		84.8123		69.1662		84.8188		66.4202		88.5434	87.9048		87.7524
									21.3377	-21.3377	65.183	21.3377	-57.5469	65.183		84.8181		69.2101		84.8246		66.4578		88.5451	87.9096		87.7634
									21.3628	-21.3628	65.2269	21.3628	-57.6111	65.2269		84.8238		69.2538		84.8303		66.4953		88.5467	87.9145		87.7745
									21.388	-21.388	65.2706	21.388	-57.6751	65.2706		84.8296		69.2974		84.8361		66.5328		88.5484	87.9192		87.7854
									21.4131	-21.4131	65.3142	21.4131	-57.7389	65.3142		84.8353		69.3408		84.8418		66.5701		88.5501	87.924		87.7964
									21.4382	-21.4382	65.3578	21.4382	-57.8024	65.3578		84.841		69.3841		84.8475		66.6074		88.5518	87.9288		87.8073
									21.4634	-21.4634	65.4012	21.4634	-57.8658	65.4012		84.8467		69.4273		84.8532		66.6446		88.5534	87.9335		87.8182
									21.4885	-21.4885	65.4445	21.4885	-57.9289	65.4445		84.8524		69.4703		84.8589		66.6817		88.5551	87.9382		87.829
									21.5136	-21.5136	65.4877	21.5136	-57.9919	65.4877		84.8581		69.5131		84.8646		66.7187		88.5568	87.9429		87.8399
									21.5388	-21.5388	65.5308	21.5388	-58.0547	65.5308		84.8638		69.5559		84.8702		66.7557		88.5584	87.9476		87.8507
									21.5639	-21.5639	65.5737	21.5639	-58.1172	65.5737		84.8695		69.5985		84.8759		66.7925		88.5601	87.9523		87.8614
									21.589	-21.589	65.6166	21.589	-58.1796	65.6166		84.8751		69.641		84.8815		66.8293		88.5617	87.9569		87.8721
									21.6142	-21.6142	65.6594	21.6142	-58.2418	65.6594		84.8807		69.6833		84.8872		66.866		88.5634	87.9616		87.8828
									21.6393	-21.6393	65.702	21.6393	-58.3037	65.702		84.8864		69.7255		84.8928		66.9026		88.565	87.9662		87.8935
									21.6644	-21.6644	65.7445	21.6644	-58.3655	65.7445		84.892		69.7675		84.8984		66.9391		88.5667	87.9708		87.9041
									21.6896	-21.6896	65.787	21.6896	-58.4271	65.787		84.8976		69.8095		84.904		66.9756		88.5683	87.9754		87.9147
									21.7147	-21.7147	65.8293	21.7147	-58.4885	65.8293		84.9032		69.8512		84.9095		67.0119		88.5699	87.98		87.9253
									21.7398	-21.7398	65.8715	21.7398	-58.5497	65.8715		84.9087		69.8929		84.9151		67.0482		88.5716	87.9845		87.9358
									21.7649	-21.7649	65.9136	21.7649	-58.6107	65.9136		84.9143		69.9344		84.9207		67.0844		88.5732	87.9891		87.9464
									21.7901	-21.7901	65.9556	21.7901	-58.6715	65.9556		84.9198		69.9758		84.9262		67.1205		88.5748	87.9936		87.9568
									21.8152	-21.8152	65.9975	21.8152	-58.7321	65.9975		84.9254		70.0171		84.9317		67.1565		88.5764	87.9981		87.9673
									21.8404	-21.8404	66.0393	21.8404	-58.7925	66.0393		84.9309		70.0582		84.9372		67.1925		88.578	88.0026		87.9777
									21.8655	-21.8655	66.081	21.8655	-58.8528	66.081		84.9364		70.0992		84.9428		67.2284		88.5796	88.0071		87.9881
									21.8906	-21.8906	66.1226	21.8906	-58.9129	66.1226		84.9419		70.1401		84.9482		67.2642		88.5812	88.0116		87.9984
									21.9157	-21.9157	66.164	21.9157	-58.9727	66.164		84.9474		70.1808		84.9537		67.2999		88.5828	88.016		88.0088
									21.9409	-21.9409	66.2054	21.9409	-59.0324	66.2054		84.9529		70.2214		84.9592		67.3355		88.5844	88.0205		88.0191
									21.966	-21.966	66.2467	21.966	-59.0919	66.2467		84.9583		70.2619		84.9647		67.3711		88.586	88.0249		88.0293
									21.9912	-21.9912	66.2879	21.9912	-59.1512	66.2879		84.9638		70.3023		84.9701		67.4066		88.5876	88.0293		88.0396
									22.0163	-22.0163	66.3289	22.0163	-59.2104	66.3289		84.9692		70.3425		84.9755		67.4419		88.5892	88.0337		88.0498
									22.0414	-22.0414	66.3699	22.0414	-59.2693	66.3699		84.9747		70.3826		84.981		67.4773		88.5908	88.0381		88.0599
									22.0665	-22.0665	66.4107	22.0665	-59.3281	66.4107		84.9801		70.4226		84.9864		67.5125		88.5924	88.0425		88.0701
									22.0917	-22.0917	66.4515	22.0917	-59.3867	66.4515		84.9855		70.4624		84.9918		67.5477		88.594	88.0468		88.0802
									22.1168	-22.1168	66.4921	22.1168	-59.4451	66.4921		84.9909		70.5022		84.9972		67.5827		88.5955	88.0512		88.0903
									22.142	-22.142	66.5327	22.142	-59.5033	66.5327		84.9963		70.5418		85.0025		67.6177		88.5971	88.0555		88.1004
									22.1671	-22.1671	66.5731	22.1671	-59.5614	66.5731		85.0016		70.5813		85.0079		67.6527		88.5987	88.0598		88.1104
									22.1922	-22.1922	66.6135	22.1922	-59.6192	66.6135		85.007		70.6206		85.0133		67.6875		88.6002	88.0641		88.1204
									22.2173	-22.2173	66.6537	22.2173	-59.6769	66.6537		85.0123		70.6598		85.0186		67.7223		88.6018	88.0684		88.1304
									22.2425	-22.2425	66.6939	22.2425	-59.7345	66.6939		85.0177		70.699		85.0239		67.757		88.6033	88.0726		88.1403
									22.2676	-22.2676	66.7339	22.2676	-59.7918	66.7339		85.023		70.7379		85.0292		67.7916		88.6049	88.0769		88.1502
									22.2927	-22.2927	66.7738	22.2927	-59.849	66.7738		85.0283		70.7768		85.0346		67.8261		88.6064	88.0811		88.1601
									22.3179	-22.3179	66.8137	22.3179	-59.906	66.8137		85.0336		70.8156		85.0398		67.8606		88.608	88.0854		88.17
									22.343	-22.343	66.8534	22.343	-59.9628	66.8534		85.0389		70.8542		85.0451		67.895		88.6095	88.0896		88.1798
									22.3681	-22.3681	66.8931	22.3681	-60.0194	66.8931		85.0442		70.8927		85.0504		67.9293		88.6111	88.0938		88.1896
									22.3933	-22.3933	66.9326	22.3933	-60.0759	66.9326		85.0495		70.9311		85.0557		67.9635		88.6126	88.098		88.1994
									22.4184	-22.4184	66.9721	22.4184	-60.1322	66.9721		85.0547		70.9694		85.0609		67.9977		88.6141	88.1021		88.2092
									22.4435	-22.4435	67.0114	22.4435	-60.1884	67.0114		85.06		71.0075		85.0662		68.0318		88.6157	88.1063		88.2189
									22.4687	-22.4687	67.0507	22.4687	-60.2444	67.0507		85.0652		71.0456		85.0714		68.0658		88.6172	88.1104		88.2286
									22.4938	-22.4938	67.0898	22.4938	-60.3002	67.0898		85.0704		71.0835		85.0766		68.0997		88.6187	88.1146		88.2382
									22.5189	-22.5189	67.1289	22.5189	-60.3558	67.1289		85.0756		71.1213		85.0818		68.1336		88.6202	88.1187		88.2479
									22.5441	-22.5441	67.1679	22.5441	-60.4113	67.1679		85.0808		71.159		85.087		68.1673		88.6217	88.1228		88.2575
									22.5692	-22.5692	67.2067	22.5692	-60.4666	67.2067		85.086		71.1966		85.0922		68.201		88.6233	88.1269		88.2671
									22.5943	-22.5943	67.2455	22.5943	-60.5217	67.2455		85.0912		71.234		85.0974		68.2347		88.6248	88.131		88.2766
									22.6195	-22.6195	67.2842	22.6195	-60.5767	67.2842		85.0964		71.2714		85.1025		68.2682		88.6263	88.135		88.2862
									22.6446	-22.6446	67.3227	22.6446	-60.6315	67.3227		85.1015		71.3086		85.1077		68.3017		88.6278	88.1391		88.2957
									22.6697	-22.6697	67.3612	22.6697	-60.6862	67.3612		85.1067		71.3457		85.1128		68.3351		88.6293	88.1431		88.3051
									22.6949	-22.6949	67.3996	22.6949	-60.7406	67.3996		85.1118		71.3827		85.118		68.3685		88.6308	88.1471		88.3146
									22.72	-22.72	67.4379	22.72	-60.795	67.4379		85.1169		71.4196		85.1231		68.4017		88.6323	88.1511		88.324
									22.7451	-22.7451	67.4761	22.7451	-60.8491	67.4761		85.1221		71.4564		85.1282		68.4349		88.6337	88.1551		88.3334
									22.7703	-22.7703	67.5142	22.7703	-60.9031	67.5142		85.1272		71.4931		85.1333		68.468		88.6352	88.1591		88.3428
									22.7954	-22.7954	67.5522	22.7954	-60.957	67.5522		85.1323		71.5297		85.1384		68.5011		88.6367	88.1631		88.3521
									22.8205	-22.8205	67.5901	22.8205	-61.0107	67.5901		85.1373		71.5661		85.1434		68.534		88.6382	88.1671		88.3614
									22.8457	-22.8457	67.628	22.8457	-61.0642	67.628		85.1424		71.6025		85.1485		68.5669		88.6397	88.171		88.3707
									22.8708	-22.8708	67.6657	22.8708	-61.1176	67.6657		85.1475		71.6387		85.1536		68.5998		88.6411	88.1749		88.38
									22.8959	-22.8959	67.7033	22.8959	-61.1708	67.7033		85.1525		71.6748		85.1586		68.6325		88.6426	88.1789		88.3892
									22.9211	-22.9211	67.7409	22.9211	-61.2238	67.7409		85.1576		71.7108		85.1636		68.6652		88.6441	88.1828		88.3985
									22.9462	-22.9462	67.7783	22.9462	-61.2767	67.7783		85.1626		71.7467		85.1687		68.6978		88.6455	88.1867		88.4076
									22.9713	-22.9713	67.8157	22.9713	-61.3295	67.8157		85.1676		71.7825		85.1737		68.7303		88.647	88.1906		88.4168
									22.9965	-22.9965	67.853	22.9965	-61.3821	67.853		85.1726		71.8182		85.1787		68.7628		88.6485	88.1944		88.4259
									23.0216	-23.0216	67.8901	23.0216	-61.4345	67.8901		85.1776		71.8538		85.1837		68.7952		88.6499	88.1983		88.4351
									23.0467	-23.0467	67.9272	23.0467	-61.4868	67.9272		85.1826		71.8893		85.1887		68.8275		88.6514	88.2021		88.4441
									23.0719	-23.0719	67.9642	23.0719	-61.5389	67.9642		85.1876		71.9247		85.1936		68.8598		88.6528	88.206		88.4532
									23.097	-23.097	68.0011	23.097	-61.5909	68.0011		85.1926		71.9599		85.1986		68.892		88.6542	88.2098		88.4622
									23.1221	-23.1221	68.038	23.1221	-61.6427	68.038		85.1975		71.9951		85.2035		68.9241		88.6557	88.2136		88.4713
									23.1472	-23.1472	68.0747	23.1472	-61.6944	68.0747		85.2025		72.0301		85.2085		68.9561		88.6571	88.2174		88.4802
									23.1724	-23.1724	68.1113	23.1724	-61.7459	68.1113		85.2074		72.0651		85.2134		68.9881		88.6586	88.2212		88.4892
									23.1975	-23.1975	68.1479	23.1975	-61.7973	68.1479		85.2123		72.0999		85.2183		69.02		88.66	88.225		88.4981
									23.2227	-23.2227	68.1843	23.2227	-61.8485	68.1843		85.2172		72.1347		85.2233		69.0518		88.6614	88.2287		88.507
									23.2478	-23.2478	68.2207	23.2478	-61.8996	68.2207		85.2222		72.1693		85.2282		69.0836		88.6628	88.2325		88.5159
									23.2729	-23.2729	68.257	23.2729	-61.9506	68.257		85.227		72.2039		85.233		69.1153		88.6643	88.2362		88.5248
									23.298	-23.298	68.2932	23.298	-62.0014	68.2932		85.2319		72.2383		85.2379		69.1469		88.6657	88.2399		88.5336
									23.3232	-23.3232	68.3293	23.3232	-62.052	68.3293		85.2368		72.2727		85.2428		69.1785		88.6671	88.2437		88.5425
									23.3483	-23.3483	68.3653	23.3483	-62.1025	68.3653		85.2417		72.3069		85.2477		69.21		88.6685	88.2474		88.5512
									23.3734	-23.3734	68.4012	23.3734	-62.1529	68.4012		85.2465		72.341		85.2525		69.2414		88.6699	88.2511		88.56
									23.3986	-23.3986	68.4371	23.3986	-62.2031	68.4371		85.2514		72.3751		85.2573		69.2728		88.6713	88.2547		88.5687
									23.4237	-23.4237	68.4728	23.4237	-62.2531	68.4728		85.2562		72.409		85.2622		69.304		88.6727	88.2584		88.5775
									23.4489	-23.4489	68.5085	23.4489	-62.3031	68.5085		85.261		72.4428		85.267		69.3353		88.6741	88.2621		88.5862
									23.474	-23.474	68.5441	23.474	-62.3528	68.5441		85.2659		72.4766		85.2718		69.3664		88.6755	88.2657		88.5948
									23.4991	-23.4991	68.5796	23.4991	-62.4025	68.5796		85.2707		72.5102		85.2766		69.3975		88.6769	88.2693		88.6035
									23.5242	-23.5242	68.615	23.5242	-62.452	68.615		85.2755		72.5438		85.2814		69.4285		88.6783	88.273		88.6121
									23.5494	-23.5494	68.6503	23.5494	-62.5013	68.6503		85.2803		72.5772		85.2862		69.4594		88.6797	88.2766		88.6207
									23.5745	-23.5745	68.6856	23.5745	-62.5506	68.6856		85.285		72.6105		85.291		69.4903		88.6811	88.2802		88.6293
									23.5996	-23.5996	68.7207	23.5996	-62.5996	68.7207		85.2898		72.6438		85.2957		69.5211		88.6825	88.2838		88.6378
									23.6248	-23.6248	68.7558	23.6248	-62.6486	68.7558		85.2946		72.6769		85.3005		69.5519		88.6839	88.2874		88.6463
									23.6499	-23.6499	68.7908	23.6499	-62.6974	68.7908		85.2993		72.71		85.3052		69.5826		88.6853	88.2909		88.6549
									23.675	-23.675	68.8257	23.675	-62.746	68.8257		85.3041		72.743		85.31		69.6132		88.6866	88.2945		88.6633
									23.7002	-23.7002	68.8605	23.7002	-62.7946	68.8605		85.3088		72.7758		85.3147		69.6437		88.688	88.298		88.6718
									23.7253	-23.7253	68.8953	23.7253	-62.843	68.8953		85.3135		72.8086		85.3194		69.6742		88.6894	88.3016		88.6802
									23.7504	-23.7504	68.9299	23.7504	-62.8912	68.9299		85.3182		72.8413		85.3241		69.7046		88.6907	88.3051		88.6886
									23.7756	-23.7756	68.9645	23.7756	-62.9393	68.9645		85.3229		72.8738		85.3288		69.735		88.6921	88.3086		88.697
									23.8007	-23.8007	68.999	23.8007	-62.9873	68.999		85.3276		72.9063		85.3335		69.7653		88.6935	88.3121		88.7054
									23.8258	-23.8258	69.0334	23.8258	-63.0352	69.0334		85.3323		72.9387		85.3382		69.7955		88.6948	88.3156		88.7137
									23.851	-23.851	69.0677	23.851	-63.0829	69.0677		85.337		72.971		85.3428		69.8256		88.6962	88.3191		88.7221
									23.8761	-23.8761	69.102	23.8761	-63.1305	69.102		85.3416		73.0032		85.3475		69.8557		88.6975	88.3225		88.7304
									23.9012	-23.9012	69.1361	23.9012	-63.1779	69.1361		85.3463		73.0353		85.3521		69.8857		88.6989	88.326		88.7386
									23.9264	-23.9264	69.1702	23.9264	-63.2252	69.1702		85.3509		73.0674		85.3568		69.9157		88.7002	88.3294		88.7469
									23.9515	-23.9515	69.2042	23.9515	-63.2724	69.2042		85.3556		73.0993		85.3614		69.9456		88.7016	88.3329		88.7551
									23.9766	-23.9766	69.2381	23.9766	-63.3195	69.2381		85.3602		73.1311		85.366		69.9754		88.7029	88.3363		88.7633
									24.0018	-24.0018	69.2719	24.0018	-63.3664	69.2719		85.3648		73.1629		85.3706		70.0052		88.7043	88.3397		88.7715
									24.0269	-24.0269	69.3057	24.0269	-63.4132	69.3057		85.3694		73.1945		85.3752		70.0349		88.7056	88.3431		88.7797
									24.052	-24.052	69.3394	24.052	-63.4598	69.3394		85.374		73.2261		85.3798		70.0645		88.7069	88.3465		88.7878
									24.0772	-24.0772	69.373	24.0772	-63.5064	69.373		85.3786		73.2576		85.3844		70.0941		88.7083	88.3499		88.796
									24.1023	-24.1023	69.4065	24.1023	-63.5528	69.4065		85.3832		73.289		85.389		70.1236		88.7096	88.3533		88.8041
									24.1274	-24.1274	69.4399	24.1274	-63.5991	69.4399		85.3878		73.3203		85.3936		70.1531		88.7109	88.3567		88.8121
									24.1526	-24.1526	69.4733	24.1526	-63.6452	69.4733		85.3923		73.3515		85.3981		70.1825		88.7122	88.36		88.8202
									24.1777	-24.1777	69.5065	24.1777	-63.6912	69.5065		85.3969		73.3826		85.4027		70.2118		88.7135	88.3633		88.8282
									24.2028	-24.2028	69.5397	24.2028	-63.7371	69.5397		85.4014		73.4136		85.4072		70.2411		88.7149	88.3667		88.8363
									24.228	-24.228	69.5729	24.228	-63.7829	69.5729		85.406		73.4446		85.4117		70.2703		88.7162	88.37		88.8442
									24.2531	-24.2531	69.6059	24.2531	-63.8285	69.6059		85.4105		73.4754		85.4163		70.2994		88.7175	88.3733		88.8522
									24.2782	-24.2782	69.6389	24.2782	-63.8741	69.6389		85.415		73.5062		85.4208		70.3285		88.7188	88.3766		88.8602
									24.3034	-24.3034	69.6717	24.3034	-63.9195	69.6717		85.4195		73.5369		85.4253		70.3575		88.7201	88.3799		88.8681
									24.3285	-24.3285	69.7046	24.3285	-63.9647	69.7046		85.424		73.5675		85.4298		70.3864		88.7214	88.3832		88.876
									24.3536	-24.3536	69.7373	24.3536	-64.0099	69.7373		85.4285		73.598		85.4343		70.4153		88.7227	88.3865		88.8839
									24.3788	-24.3788	69.7699	24.3788	-64.0549	69.7699		85.433		73.6284		85.4387		70.4442		88.724	88.3897		88.8918
									24.4039	-24.4039	69.8025	24.4039	-64.0998	69.8025		85.4375		73.6588		85.4432		70.4729		88.7253	88.393		88.8996
									24.429	-24.429	69.835	24.429	-64.1446	69.835		85.4419		73.689		85.4477		70.5016		88.7266	88.3962		88.9074
									24.4542	-24.4542	69.8674	24.4542	-64.1892	69.8674		85.4464		73.7192		85.4521		70.5303		88.7279	88.3995		88.9152
									24.4793	-24.4793	69.8998	24.4793	-64.2338	69.8998		85.4508		73.7493		85.4566		70.5589		88.7292	88.4027		88.923
									24.5044	-24.5044	69.932	24.5044	-64.2782	69.932		85.4553		73.7793		85.461		70.5874		88.7305	88.4059		88.9308
									24.5296	-24.5296	69.9642	24.5296	-64.3225	69.9642		85.4597		73.8092		85.4654		70.6158		88.7317	88.4091		88.9385
									24.5547	-24.5547	69.9964	24.5547	-64.3667	69.9964		85.4641		73.839		85.4698		70.6442		88.733	88.4123		88.9462
									24.5798	-24.5798	70.0284	24.5798	-64.4107	70.0284		85.4685		73.8688		85.4742		70.6726		88.7343	88.4155		88.9539
									24.6049	-24.6049	70.0604	24.6049	-64.4547	70.0604		85.4729		73.8984		85.4786		70.7009		88.7356	88.4187		88.9616
									24.6301	-24.6301	70.0923	24.6301	-64.4985	70.0923		85.4773		73.928		85.483		70.7291		88.7369	88.4218		88.9693
									24.6552	-24.6552	70.1241	24.6552	-64.5422	70.1241		85.4817		73.9575		85.4874		70.7573		88.7381	88.425		88.9769
									24.6804	-24.6804	70.1558	24.6804	-64.5858	70.1558		85.4861		73.9869		85.4918		70.7854		88.7394	88.4282		88.9845
									24.7055	-24.7055	70.1875	24.7055	-64.6292	70.1875		85.4905		74.0163		85.4962		70.8134		88.7407	88.4313		88.9921
									24.7306	-24.7306	70.2191	24.7306	-64.6726	70.2191		85.4948		74.0455		85.5005		70.8414		88.7419	88.4344		88.9997
									24.7557	-24.7557	70.2506	24.7557	-64.7158	70.2506		85.4992		74.0747		85.5049		70.8693		88.7432	88.4375		89.0073
									24.7809	-24.7809	70.2821	24.7809	-64.7589	70.2821		85.5035		74.1038		85.5092		70.8972		88.7444	88.4407		89.0148
									24.806	-24.806	70.3134	24.806	-64.8019	70.3134		85.5079		74.1328		85.5135		70.925		88.7457	88.4438		89.0224
									24.8312	-24.8312	70.3447	24.8312	-64.8448	70.3447		85.5122		74.1618		85.5179		70.9527		88.7469	88.4469		89.0299
									24.8563	-24.8563	70.376	24.8563	-64.8876	70.376		85.5165		74.1906		85.5222		70.9804		88.7482	88.4499		89.0373
									24.8814	-24.8814	70.4071	24.8814	-64.9303	70.4071		85.5208		74.2194		85.5265		71.0081		88.7494	88.453		89.0448
									24.9065	-24.9065	70.4382	24.9065	-64.9728	70.4382		85.5251		74.2481		85.5308		71.0356		88.7507	88.4561		89.0522
									24.9317	-24.9317	70.4692	24.9317	-65.0153	70.4692		85.5294		74.2767		85.5351		71.0632		88.7519	88.4591		89.0597
									24.9568	-24.9568	70.5002	24.9568	-65.0576	70.5002		85.5337		74.3053		85.5393		71.0906		88.7532	88.4622		89.0671
									24.9819	-24.9819	70.531	24.9819	-65.0998	70.531		85.538		74.3337		85.5436		71.118		88.7544	88.4652		89.0745
									25.0071	-25.0071	70.5618	25.0071	-65.1419	70.5618		85.5423		74.3621		85.5479		71.1454		88.7556	88.4682		89.0818
									25.0322	-25.0322	70.5926	25.0322	-65.1839	70.5926		85.5465		74.3904		85.5521		71.1726		88.7569	88.4713		89.0892
									25.0573	-25.0573	70.6232	25.0573	-65.2257	70.6232		85.5508		74.4186		85.5564		71.1999		88.7581	88.4743		89.0965
									25.0825	-25.0825	70.6538	25.0825	-65.2675	70.6538		85.555		74.4468		85.5606		71.2271		88.7593	88.4773		89.1038
									25.1076	-25.1076	70.6843	25.1076	-65.3092	70.6843		85.5593		74.4749		85.5649		71.2542		88.7605	88.4803		89.1111
									25.1327	-25.1327	70.7147	25.1327	-65.3507	70.7147		85.5635		74.5029		85.5691		71.2812		88.7618	88.4833		89.1184
												0		9.49998		3.18055e-15
												-0.025133		9.47345		-1.10592
												-0.050265		9.44697		-2.2106
												-0.075398		9.42054		-3.31283
												-0.100531		9.39416		-4.41139
												-0.125664		9.36782		-5.50512
												-0.150796		9.34154		-6.59286
												-0.175929		9.3153		-7.67354
												-0.201062		9.28911		-8.74611
												-0.226195		9.26297		-9.80958
												-0.251327		9.23687		-10.863
												-0.27646		9.21082		-11.9056
												-0.301593		9.18482		-12.9366
												-0.326726		9.15886		-13.9552
												-0.351858		9.13295		-14.9608
												-0.376991		9.10708		-15.9529
												-0.402124		9.08126		-16.9309
												-0.427257		9.05548		-17.8945
												-0.452389		9.02975		-18.8432
												-0.477522		9.00406		-19.7768
												-0.502655		8.97841		-20.695
												-0.527788		8.9528		-21.5978
												-0.55292		8.92724		-22.4848
												-0.578053		8.90171		-23.3562
												-0.603186		8.87623		-24.2118
												-0.628319		8.85079		-25.0517
												-0.653451		8.82539		-25.8759
												-0.678584		8.80003		-26.6845
												-0.703717		8.77471		-27.4776
												-0.728849		8.74943		-28.2554
												-0.753982		8.72419		-29.0181
												-0.779115		8.69899		-29.7658
												-0.804248		8.67382		-30.4987
												-0.82938		8.64869		-31.217
												-0.854513		8.6236		-31.921
												-0.879646		8.59855		-32.611
												-0.904779		8.57354		-33.2872
												-0.929911		8.54856		-33.9498
												-0.955044		8.52361		-34.5991
												-0.980177		8.4987		-35.2354
												-1.00531		8.47383		-35.8589
												-1.03044		8.44899		-36.47
												-1.05557		8.42419		-37.0688
												-1.08071		8.39942		-37.6557
												-1.10584		8.37468		-38.231
												-1.13097		8.34998		-38.7949
												-1.15611		8.32531		-39.3476
												-1.18124		8.30067		-39.8894
												-1.20637		8.27607		-40.4207
												-1.2315		8.25149		-40.9416
												-1.25664		8.22695		-41.4524
												-1.28177		8.20244		-41.9533
												-1.3069		8.17796		-42.4446
												-1.33204		8.15351		-42.9266
												-1.35717		8.12909		-43.3993
												-1.3823		8.1047		-43.8632
												-1.40743		8.08033		-44.3183
												-1.43257		8.056		-44.765
												-1.4577		8.03169		-45.2033
												-1.48283		8.00742		-45.6336
												-1.50796		7.98317		-46.056
												-1.5331		7.95895		-46.4708
												-1.55823		7.93475		-46.878
												-1.58336		7.91058		-47.2779
												-1.6085		7.88644		-47.6707
												-1.63363		7.86232		-48.0565
												-1.65876		7.83823		-48.4356
												-1.68389		7.81416		-48.808
												-1.70903		7.79012		-49.1739
												-1.73416		7.7661		-49.5336
												-1.75929		7.74211		-49.8871
												-1.78442		7.71814		-50.2346
												-1.80956		7.69419		-50.5762
												-1.83469		7.67027		-50.9121
												-1.85982		7.64636		-51.2424
												-1.88496		7.62248		-51.5672
												-1.91009		7.59862		-51.8867
												-1.93522		7.57479		-52.2011
												-1.96035		7.55097		-52.5103
												-1.98549		7.52717		-52.8146
												-2.01062		7.5034		-53.114
												-2.03575		7.47964		-53.4086
												-2.06088		7.45591		-53.6987
												-2.08602		7.43219		-53.9842
												-2.11115		7.40849		-54.2652
												-2.13628		7.38481		-54.542
												-2.16142		7.36114		-54.8145
												-2.18655		7.3375		-55.0829
												-2.21168		7.31387		-55.3472
												-2.23681		7.29026		-55.6076
												-2.26195		7.26666		-55.864
												-2.28708		7.24308		-56.1168
												-2.31221		7.21952		-56.3657
												-2.33735		7.19597		-56.6111
												-2.36248		7.17244		-56.8529
												-2.38761		7.14892		-57.0913
												-2.41274		7.12541		-57.3262
												-2.43788		7.10192		-57.5578
												-2.46301		7.07844		-57.7861
												-2.48814		7.05498		-58.0113
												-2.51327		7.03153		-58.2333
												-2.53841		7.00808		-58.4522
												-2.56354		6.98466		-58.6682
												-2.58867		6.96124		-58.8812
												-2.61381		6.93783		-59.0913
												-2.63894		6.91444		-59.2986
												-2.66407		6.89105		-59.5031
												-2.6892		6.86768		-59.7049
												-2.71434		6.84431		-59.904
												-2.73947		6.82095		-60.1005
												-2.7646		6.7976		-60.2945
												-2.78973		6.77426		-60.4859
												-2.81487		6.75093		-60.6749
												-2.84		6.72761		-60.8615
												-2.86513		6.70429		-61.0457
												-2.89026		6.68098		-61.2276
												-2.9154		6.65767		-61.4072
												-2.94053		6.63437		-61.5845
												-2.96566		6.61108		-61.7596
												-2.9908		6.58779		-61.9326
												-3.01593		6.56451		-62.1035
												-3.04106		6.54123		-62.2723
												-3.06619		6.51795		-62.439
												-3.09133		6.49468		-62.6038
												-3.11646		6.47141		-62.7666
												-3.14159		6.44815		-62.9274
												-3.16673		6.42488		-63.0863
												-3.19186		6.40162		-63.2434
												-3.21699		6.37836		-63.3986
												-3.24212		6.3551		-63.552
												-3.26726		6.33184		-63.7037
												-3.29239		6.30858		-63.8536
												-3.31752		6.28532		-64.0018
												-3.34266		6.26206		-64.1483
												-3.36779		6.2388		-64.2932
												-3.39292		6.21554		-64.4364
												-3.41805		6.19228		-64.5781
												-3.44319		6.16901		-64.7181
												-3.46832		6.14574		-64.8566
												-3.49345		6.12247		-64.9936
												-3.51858		6.09919		-65.1291
												-3.54372		6.07591		-65.2632
												-3.56885		6.05263		-65.3957
												-3.59398		6.02934		-65.5269
												-3.61911		6.00604		-65.6567
												-3.64425		5.98274		-65.785
												-3.66938		5.95944		-65.912
												-3.69451		5.93612		-66.0377
												-3.71965		5.9128		-66.1621
												-3.74478		5.88947		-66.2852
												-3.76991		5.86614		-66.407
												-3.79504		5.84279		-66.5275
												-3.82018		5.81944		-66.6468
												-3.84531		5.79608		-66.7649
												-3.87044		5.7727		-66.8818
												-3.89558		5.74932		-66.9975
												-3.92071		5.72593		-67.1121
												-3.94584		5.70252		-67.2255
												-3.97097		5.6791		-67.3377
												-3.99611		5.65568		-67.4489
												-4.02124		5.63223		-67.559
												-4.04637		5.60878		-67.668
												-4.0715		5.58531		-67.7759
												-4.09664		5.56183		-67.8828
												-4.12177		5.53833		-67.9887
												-4.1469		5.51482		-68.0935
												-4.17204		5.49129		-68.1973
												-4.19717		5.46775		-68.3002
												-4.2223		5.44419		-68.4021
												-4.24743		5.42061		-68.503
												-4.27257		5.39702		-68.6029
												-4.2977		5.3734		-68.702
												-4.32283		5.34977		-68.8001
												-4.34796		5.32612		-68.8973
												-4.3731		5.30245		-68.9936
												-4.39823		5.27876		-69.089
												-4.42336		5.25505		-69.1836
												-4.4485		5.23132		-69.2773
												-4.47363		5.20757		-69.3702
												-4.49876		5.18379		-69.4622
												-4.52389		5.15999		-69.5534
												-4.54903		5.13617		-69.6438
												-4.57416		5.11233		-69.7334
												-4.59929		5.08846		-69.8221
												-4.62442		5.06457		-69.9102
												-4.64956		5.04065		-69.9974
												-4.67469		5.0167		-70.0839
												-4.69982		4.99273		-70.1696
												-4.72495		4.96873		-70.2546
												-4.75009		4.9447		-70.3389
												-4.77522		4.92065		-70.4224
												-4.80035		4.89657		-70.5052
												-4.82549		4.87246		-70.5873
												-4.85062		4.84831		-70.6688
												-4.87575		4.82414		-70.7495
												-4.90088		4.79994		-70.8296
												-4.92602		4.7757		-70.909
												-4.95115		4.75143		-70.9877
												-4.97628		4.72713		-71.0658
												-5.00142		4.7028		-71.1432
												-5.02655		4.67843		-71.22
												-5.05168		4.65403		-71.2962
												-5.07681		4.62959		-71.3718
												-5.10195		4.60512		-71.4467
												-5.12708		4.58061		-71.521
												-5.15221		4.55606		-71.5948
												-5.17734		4.53147		-71.6679
												-5.20248		4.50685		-71.7405
												-5.22761		4.48219		-71.8125
												-5.25274		4.45748		-71.8839
												-5.27788		4.43274		-71.9548
												-5.30301		4.40796		-72.0251
												-5.32814		4.38313		-72.0948
												-5.35327		4.35826		-72.164
												-5.37841		4.33335		-72.2327
												-5.40354		4.3084		-72.3009
												-5.42867		4.2834		-72.3685
												-5.45381		4.25835		-72.4356
												-5.47894		4.23326		-72.5022
												-5.50407		4.20812		-72.5682
												-5.5292		4.18294		-72.6338
												-5.55434		4.15771		-72.6989
												-5.57947		4.13243		-72.7635
												-5.6046		4.1071		-72.8276
												-5.62973		4.08171		-72.8912
												-5.65487		4.05628		-72.9544
												-5.68		4.0308		-73.0171
												-5.70513		4.00526		-73.0793
												-5.73027		3.97967		-73.1411
												-5.7554		3.95403		-73.2024
												-5.78053		3.92833		-73.2633
												-5.80566		3.90258		-73.3237
												-5.8308		3.87677		-73.3837
												-5.85593		3.8509		-73.4432
												-5.88106		3.82498		-73.5024
												-5.90619		3.79899		-73.5611
												-5.93133		3.77295		-73.6194
												-5.95646		3.74684		-73.6772
												-5.98159		3.72068		-73.7347
												-6.00673		3.69445		-73.7918
												-6.03186		3.66816		-73.8484
												-6.05699		3.64181		-73.9047
												-6.08212		3.61539		-73.9605
												-6.10726		3.5889		-74.016
												-6.13239		3.56235		-74.0711
												-6.15752		3.53573		-74.1258
												-6.18265		3.50904		-74.1801
												-6.20779		3.48229		-74.2341
												-6.23292		3.45546		-74.2877
												-6.25805		3.42856		-74.3409
												-6.28318		3.40159		-74.3938
												-6.30832		3.37455		-74.4463
												-6.33345		3.34743		-74.4984
												-6.35858		3.32024		-74.5502
												-6.38372		3.29298		-74.6017
												-6.40885		3.26563		-74.6528
												-6.43398		3.23821		-74.7035
												-6.45911		3.21071		-74.754
												-6.48425		3.18312		-74.8041
												-6.50938		3.15546		-74.8538
												-6.53451		3.12772		-74.9033
												-6.55964		3.09989		-74.9524
												-6.58478		3.07198		-75.0012
												-6.60991		3.04398		-75.0497
												-6.63504		3.0159		-75.0978
												-6.66018		2.98773		-75.1457
												-6.68531		2.95947		-75.1932
												-6.71044		2.93112		-75.2405
												-6.73557		2.90268		-75.2874
												-6.76071		2.87414		-75.334
												-6.78584		2.84552		-75.3804
												-6.81097		2.8168		-75.4264
												-6.83611		2.78798		-75.4722
												-6.86124		2.75907		-75.5177
												-6.88637		2.73006		-75.5628
												-6.9115		2.70095		-75.6078
												-6.93664		2.67174		-75.6524
												-6.96177		2.64243		-75.6967
												-6.9869		2.61301		-75.7408
												-7.01204		2.58349		-75.7846
												-7.03717		2.55387		-75.8281
												-7.0623		2.52413		-75.8714
												-7.08743		2.49429		-75.9144
												-7.11257		2.46434		-75.9571
												-7.1377		2.43428		-75.9996
												-7.16283		2.40411		-76.0418
												-7.18796		2.37382		-76.0837
												-7.2131		2.34342		-76.1254
												-7.23823		2.3129		-76.1669
												-7.26336		2.28226		-76.2081
												-7.2885		2.2515		-76.2491
												-7.31363		2.22062		-76.2898
												-7.33876		2.18962		-76.3303
												-7.36389		2.1585		-76.3705
												-7.38903		2.12725		-76.4105
												-7.41416		2.09587		-76.4503
												-7.43929		2.06436		-76.4898
												-7.46442		2.03272		-76.5291
												-7.48956		2.00095		-76.5682
												-7.51469		1.96905		-76.607
												-7.53982		1.93701		-76.6456
												-7.56496		1.90483		-76.684
												-7.59009		1.87252		-76.7222
												-7.61522		1.84006		-76.7601
												-7.64035		1.80746		-76.7979
												-7.66549		1.77472		-76.8354
												-7.69062		1.74183		-76.8727
												-7.71575		1.7088		-76.9098
												-7.74088		1.67561		-76.9467
												-7.76602		1.64228		-76.9834
												-7.79115		1.60879		-77.0198
												-7.81628		1.57514		-77.0561
												-7.84141		1.54134		-77.0922
												-7.86655		1.50738		-77.128
												-7.89168		1.47325		-77.1637
												-7.91681		1.43897		-77.1991
												-7.94195		1.40452		-77.2344
												-7.96708		1.3699		-77.2695
												-7.99221		1.33511		-77.3044
												-8.01734		1.30015		-77.339
												-8.04248		1.26502		-77.3735
												-8.06761		1.22971		-77.4078
												-8.09274		1.19423		-77.442
												-8.11787		1.15856		-77.4759
												-8.14301		1.12271		-77.5097
												-8.16814		1.08667		-77.5432
												-8.19327		1.05045		-77.5766
												-8.21841		1.01404		-77.6098
												-8.24354		0.977438		-77.6429
												-8.26867		0.94064		-77.6757
												-8.29381		0.903645		-77.7084
												-8.31894		0.866451		-77.7409
												-8.34407		0.829054		-77.7732
												-8.3692		0.791453		-77.8054
												-8.39434		0.753645		-77.8374
												-8.41947		0.715627		-77.8692
												-8.4446		0.677397		-77.9009
												-8.46973		0.638951		-77.9324
												-8.49487		0.600287		-77.9637
												-8.52		0.561402		-77.9949
												-8.54513		0.522294		-78.0259
												-8.57026		0.482959		-78.0567
												-8.5954		0.443394		-78.0874
												-8.62053		0.403597		-78.1179
												-8.64566		0.363564		-78.1483
												-8.6708		0.323293		-78.1785
												-8.69593		0.28278		-78.2086
												-8.72106		0.242022		-78.2385
												-8.74619		0.201017		-78.2682
												-8.77133		0.15976		-78.2978
												-8.79646		0.118248		-78.3273
												-8.82159		0.0764786		-78.3566
												-8.84672		0.0344479		-78.3858
												-8.87186		-0.00784767		-78.4148
												-8.89699		-0.0504114		-78.4436
												-8.92212		-0.0932469		-78.4724
												-8.94726		-0.136358		-78.5009
												-8.97239		-0.179748		-78.5294
												-8.99752		-0.22342		-78.5577
												-9.02265		-0.267379		-78.5858
												-9.04779		-0.311629		-78.6138
												-9.07292		-0.356172		-78.6417
												-9.09805		-0.401014		-78.6695
												-9.12318		-0.446157		-78.6971
												-9.14832		-0.491607		-78.7245
												-9.17345		-0.537367		-78.7519
												-9.19858		-0.583441		-78.7791
												-9.22372		-0.629835		-78.8062
												-9.24885		-0.676551		-78.8331
												-9.27398		-0.723594		-78.8599
												-9.29911		-0.770969		-78.8866
												-9.32425		-0.81868		-78.9132
												-9.34938		-0.866733		-78.9396
												-9.37451		-0.91513		-78.9659
												-9.39964		-0.963878		-78.9921
												-9.42478		-1.01298		-79.0181
												-9.44991		-1.06244		-79.0441
												-9.47504		-1.11227		-79.0699
												-9.50018		-1.16247		-79.0956
												-9.52531		-1.21304		-79.1211
												-9.55044		-1.26399		-79.1466
												-9.57557		-1.31533		-79.1719
												-9.60071		-1.36706		-79.1971
												-9.62584		-1.41918		-79.2222
												-9.65097		-1.47171		-79.2472
												-9.6761		-1.52464		-79.272
												-9.70124		-1.57799		-79.2968
												-9.72637		-1.63175		-79.3214
												-9.7515		-1.68594		-79.3459
												-9.77664		-1.74056		-79.3703
												-9.80177		-1.79561		-79.3946
												-9.8269		-1.85111		-79.4188
												-9.85204		-1.90706		-79.4428
												-9.87717		-1.96346		-79.4668
												-9.9023		-2.02032		-79.4906
												-9.92743		-2.07765		-79.5144
												-9.95257		-2.13546		-79.538
												-9.9777		-2.19374		-79.5615
												-10.0028		-2.25252		-79.585
												-10.028		-2.31179		-79.6083
												-10.0531		-2.37156		-79.6315
												-10.0782		-2.43184		-79.6546
												-10.1034		-2.49263		-79.6776
												-10.1285		-2.55395		-79.7005
												-10.1536		-2.6158		-79.7233
												-10.1788		-2.67819		-79.746
												-10.2039		-2.74113		-79.7686
												-10.229		-2.80462		-79.7911
												-10.2542		-2.86867		-79.8135
												-10.2793		-2.93329		-79.8358
												-10.3044		-2.99849		-79.858
												-10.3296		-3.06428		-79.8801
												-10.3547		-3.13066		-79.9021
												-10.3798		-3.19765		-79.924
												-10.4049		-3.26524		-79.9459
												-10.4301		-3.33346		-79.9676
												-10.4552		-3.4023		-79.9892
												-10.4803		-3.47179		-80.0107
												-10.5055		-3.54192		-80.0322
												-10.5306		-3.61271		-80.0535
												-10.5557		-3.68417		-80.0748
												-10.5809		-3.7563		-80.096
												-10.606		-3.82911		-80.1171
												-10.6311		-3.90262		-80.138
												-10.6563		-3.97684		-80.1589
												-10.6814		-4.05177		-80.1798
												-10.7066		-4.12742		-80.2005
												-10.7317		-4.20381		-80.2211
												-10.7568		-4.28095		-80.2417
												-10.782		-4.35884		-80.2621
												-10.8071		-4.4375		-80.2825
												-10.8322		-4.51693		-80.3028
												-10.8573		-4.59716		-80.323
												-10.8825		-4.67818		-80.3431
												-10.9076		-4.76001		-80.3632
												-10.9327		-4.84267		-80.3831
												-10.9579		-4.92615		-80.403
												-10.983		-5.01048		-80.4228
												-11.0081		-5.09567		-80.4425
												-11.0333		-5.18172		-80.4621
												-11.0584		-5.26865		-80.4816
												-11.0835		-5.35648		-80.5011
												-11.1087		-5.4452		-80.5205
												-11.1338		-5.53484		-80.5398
												-11.1589		-5.62541		-80.559
												-11.1841		-5.71691		-80.5782
												-11.2092		-5.80937		-80.5973
												-11.2343		-5.90279		-80.6162
												-11.2595		-5.99718		-80.6352
												-11.2846		-6.09256		-80.654
												-11.3097		-6.18895		-80.6728
												-11.3349		-6.28634		-80.6915
												-11.36		-6.38476		-80.7101
												-11.3851		-6.48422		-80.7286
												-11.4103		-6.58473		-80.7471
												-11.4354		-6.6863		-80.7655
												-11.4605		-6.78894		-80.7838
												-11.4857		-6.89268		-80.802
												-11.5108		-6.99751		-80.8202
												-11.5359		-7.10346		-80.8383
												-11.5611		-7.21053		-80.8564
												-11.5862		-7.31873		-80.8743
												-11.6113		-7.42809		-80.8922
												-11.6365		-7.53861		-80.91
												-11.6616		-7.6503		-80.9278
												-11.6867		-7.76317		-80.9454
												-11.7119		-7.87724		-80.9631
												-11.737		-7.99252		-80.9806
												-11.7621		-8.10901		-80.9981
												-11.7873		-8.22673		-81.0155
												-11.8124		-8.3457		-81.0328
												-11.8375		-8.46591		-81.0501
												-11.8627		-8.58739		-81.0673
												-11.8878		-8.71013		-81.0844
												-11.9129		-8.83416		-81.1015
												-11.9381		-8.95947		-81.1185
												-11.9632		-9.08608		-81.1355
												-11.9883		-9.214		-81.1523
												-12.0135		-9.34322		-81.1692
												-12.0386		-9.47377		-81.1859
												-12.0637		-9.60565		-81.2026
												-12.0889		-9.73886		-81.2192
												-12.114		-9.87341		-81.2358
												-12.1391		-10.0093		-81.2523
												-12.1642		-10.1466		-81.2687
												-12.1894		-10.2852		-81.2851
												-12.2145		-10.4251		-81.3014
												-12.2396		-10.5664		-81.3176
												-12.2648		-10.7091		-81.3338
												-12.2899		-10.8531		-81.35
												-12.315		-10.9985		-81.366
												-12.3402		-11.1453		-81.382
												-12.3653		-11.2934		-81.398
												-12.3904		-11.4429		-81.4139
												-12.4156		-11.5938		-81.4297
												-12.4407		-11.746		-81.4455
												-12.4658		-11.8995		-81.4612
												-12.491		-12.0544		-81.4769
												-12.5161		-12.2106		-81.4925
												-12.5412		-12.3682		-81.508
												-12.5664		-12.527		-81.5235
												-12.5915		-12.6872		-81.5389
												-12.6166		-12.8487		-81.5543
												-12.6418		-13.0115		-81.5696
												-12.6669		-13.1755		-81.5849
												-12.692		-13.3408		-81.6001
												-12.7172		-13.5074		-81.6152
												-12.7423		-13.6752		-81.6303
												-12.7674		-13.8442		-81.6454
												-12.7926		-14.0144		-81.6604
												-12.8177		-14.1857		-81.6753
												-12.8428		-14.3583		-81.6902
												-12.868		-14.532		-81.705
												-12.8931		-14.7068		-81.7198
												-12.9182		-14.8827		-81.7345
												-12.9434		-15.0596		-81.7492
												-12.9685		-15.2377		-81.7638
												-12.9936		-15.4167		-81.7784
												-13.0188		-15.5968		-81.7929
												-13.0439		-15.7778		-81.8074
												-13.069		-15.9597		-81.8218
												-13.0942		-16.1426		-81.8361
												-13.1193		-16.3264		-81.8504
												-13.1444		-16.511		-81.8647
												-13.1696		-16.6964		-81.8789
												-13.1947		-16.8827		-81.8931
												-13.2198		-17.0697		-81.9072
												-13.2449		-17.2575		-81.9212
												-13.2701		-17.4459		-81.9353
												-13.2952		-17.6351		-81.9492
												-13.3203		-17.8248		-81.9631
												-13.3455		-18.0152		-81.977
												-13.3706		-18.2062		-81.9908
												-13.3957		-18.3977		-82.0046
												-13.4209		-18.5897		-82.0183
												-13.446		-18.7822		-82.032
												-13.4711		-18.9751		-82.0456
												-13.4963		-19.1685		-82.0592
												-13.5214		-19.3622		-82.0728
												-13.5465		-19.5563		-82.0863
												-13.5717		-19.7506		-82.0997
												-13.5968		-19.9453		-82.1131
												-13.622		-20.1402		-82.1265
												-13.6471		-20.3353		-82.1398
												-13.6722		-20.5306		-82.153
												-13.6973		-20.7261		-82.1663
												-13.7225		-20.9217		-82.1794
												-13.7476		-21.1173		-82.1926
												-13.7727		-21.3131		-82.2057
												-13.7979		-21.5088		-82.2187
												-13.823		-21.7046		-82.2317
												-13.8481		-21.9003		-82.2447
												-13.8733		-22.096		-82.2576
												-13.8984		-22.2916		-82.2704
												-13.9235		-22.4871		-82.2833
												-13.9487		-22.6825		-82.296
												-13.9738		-22.8777		-82.3088
												-13.9989		-23.0727		-82.3215
												-14.0241		-23.2676		-82.3341
												-14.0492		-23.4621		-82.3468
												-14.0743		-23.6565		-82.3593
												-14.0995		-23.8505		-82.3719
												-14.1246		-24.0443		-82.3844
												-14.1497		-24.2377		-82.3968
												-14.1749		-24.4308		-82.4092
												-14.2		-24.6236		-82.4216
												-14.2251		-24.8159		-82.4339
												-14.2503		-25.0079		-82.4462
												-14.2754		-25.1994		-82.4585
												-14.3005		-25.3906		-82.4707
												-14.3257		-25.5812		-82.4828
												-14.3508		-25.7715		-82.495
												-14.3759		-25.9612		-82.5071
												-14.4011		-26.1504		-82.5191
												-14.4262		-26.3392		-82.5311
												-14.4513		-26.5274		-82.5431
												-14.4765		-26.715		-82.555
												-14.5016		-26.9022		-82.5669
												-14.5267		-27.0888		-82.5788
												-14.5519		-27.2748		-82.5906
												-14.577		-27.4602		-82.6024
												-14.6021		-27.645		-82.6142
												-14.6273		-27.8293		-82.6259
												-14.6524		-28.0129		-82.6375
												-14.6775		-28.1959		-82.6492
												-14.7027		-28.3783		-82.6608
												-14.7278		-28.5601		-82.6723
												-14.7529		-28.7412		-82.6839
												-14.7781		-28.9217		-82.6954
												-14.8032		-29.1015		-82.7068
												-14.8283		-29.2807		-82.7182
												-14.8535		-29.4592		-82.7296
												-14.8786		-29.637		-82.741
												-14.9037		-29.8142		-82.7523
												-14.9289		-29.9907		-82.7635
												-14.954		-30.1665		-82.7748
												-14.9791		-30.3416		-82.786
												-15.0043		-30.516		-82.7972
												-15.0294		-30.6898		-82.8083
												-15.0545		-30.8628		-82.8194
												-15.0796		-31.0352		-82.8305
												-15.1048		-31.2068		-82.8415
												-15.1299		-31.3778		-82.8525
												-15.155		-31.548		-82.8635
												-15.1802		-31.7176		-82.8744
												-15.2053		-31.8864		-82.8853
												-15.2304		-32.0545		-82.8962
												-15.2556		-32.2219		-82.907
												-15.2807		-32.3886		-82.9178
												-15.3058		-32.5547		-82.9286
												-15.331		-32.72		-82.9393
												-15.3561		-32.8845		-82.95
												-15.3812		-33.0484		-82.9607
												-15.4064		-33.2116		-82.9713
												-15.4315		-33.3741		-82.9819
												-15.4566		-33.5358		-82.9925
												-15.4818		-33.6969		-83.003
												-15.5069		-33.8572		-83.0135
												-15.532		-34.0169		-83.024
												-15.5572		-34.1758		-83.0344
												-15.5823		-34.3341		-83.0449
												-15.6074		-34.4916		-83.0552
												-15.6326		-34.6484		-83.0656
												-15.6577		-34.8046		-83.0759
												-15.6828		-34.9601		-83.0862
												-15.708		-35.1148		-83.0965
												-15.7331		-35.2689		-83.1067
												-15.7582		-35.4223		-83.1169
												-15.7834		-35.575		-83.1271
												-15.8085		-35.727		-83.1372
												-15.8336		-35.8783		-83.1473
												-15.8588		-36.029		-83.1574
												-15.8839		-36.179		-83.1674
												-15.909		-36.3283		-83.1774
												-15.9342		-36.4769		-83.1874
												-15.9593		-36.6249		-83.1974
												-15.9844		-36.7722		-83.2073
												-16.0096		-36.9189		-83.2172
												-16.0347		-37.0649		-83.2271
												-16.0598		-37.2102		-83.237
												-16.0849		-37.3549		-83.2468
												-16.1101		-37.4989		-83.2566
												-16.1352		-37.6423		-83.2663
												-16.1604		-37.785		-83.276
												-16.1855		-37.9271		-83.2857
												-16.2106		-38.0685		-83.2954
												-16.2357		-38.2094		-83.3051
												-16.2609		-38.3495		-83.3147
												-16.286		-38.4891		-83.3243
												-16.3112		-38.628		-83.3338
												-16.3363		-38.7663		-83.3434
												-16.3614		-38.904		-83.3529
												-16.3865		-39.0411		-83.3624
												-16.4117		-39.1775		-83.3718
												-16.4368		-39.3134		-83.3813
												-16.462		-39.4486		-83.3907
												-16.4871		-39.5832		-83.4
												-16.5122		-39.7173		-83.4094
												-16.5373		-39.8507		-83.4187
												-16.5625		-39.9835		-83.428
												-16.5876		-40.1158		-83.4373
												-16.6127		-40.2475		-83.4465
												-16.6379		-40.3785		-83.4557
												-16.663		-40.509		-83.4649
												-16.6881		-40.6389		-83.4741
												-16.7133		-40.7683		-83.4832
												-16.7384		-40.8971		-83.4923
												-16.7635		-41.0253		-83.5014
												-16.7887		-41.1529		-83.5105
												-16.8138		-41.28		-83.5195
												-16.8389		-41.4065		-83.5285
												-16.8641		-41.5325		-83.5375
												-16.8892		-41.6579		-83.5465
												-16.9143		-41.7828		-83.5554
												-16.9395		-41.9071		-83.5643
												-16.9646		-42.0309		-83.5732
												-16.9897		-42.1541		-83.5821
												-17.0149		-42.2768		-83.5909
												-17.04		-42.399		-83.5997
												-17.0651		-42.5206		-83.6085
												-17.0903		-42.6417		-83.6173
												-17.1154		-42.7623		-83.626
												-17.1405		-42.8824		-83.6348
												-17.1657		-43.0019		-83.6435
												-17.1908		-43.121		-83.6521
												-17.2159		-43.2395		-83.6608
												-17.2411		-43.3575		-83.6694
												-17.2662		-43.475		-83.678
												-17.2913		-43.592		-83.6866
												-17.3165		-43.7085		-83.6951
												-17.3416		-43.8245		-83.7037
												-17.3667		-43.9401		-83.7122
												-17.3919		-44.0551		-83.7207
												-17.417		-44.1696		-83.7291
												-17.4421		-44.2837		-83.7376
												-17.4673		-44.3973		-83.746
												-17.4924		-44.5104		-83.7544
												-17.5175		-44.623		-83.7627
												-17.5426		-44.7351		-83.7711
												-17.5678		-44.8468		-83.7794
												-17.5929		-44.958		-83.7877
												-17.6181		-45.0688		-83.796
												-17.6432		-45.179		-83.8042
												-17.6683		-45.2889		-83.8125
												-17.6934		-45.3982		-83.8207
												-17.7186		-45.5072		-83.8289
												-17.7437		-45.6156		-83.8371
												-17.7689		-45.7236		-83.8452
												-17.794		-45.8312		-83.8533
												-17.8191		-45.9383		-83.8615
												-17.8442		-46.045		-83.8695
												-17.8694		-46.1513		-83.8776
												-17.8945		-46.2571		-83.8856
												-17.9196		-46.3625		-83.8937
												-17.9448		-46.4674		-83.9017
												-17.9699		-46.5719		-83.9096
												-17.995		-46.676		-83.9176
												-18.0202		-46.7797		-83.9255
												-18.0453		-46.883		-83.9335
												-18.0704		-46.9858		-83.9414
												-18.0956		-47.0882		-83.9492
												-18.1207		-47.1903		-83.9571
												-18.1458		-47.2919		-83.9649
												-18.171		-47.3931		-83.9727
												-18.1961		-47.4939		-83.9805
												-18.2212		-47.5942		-83.9883
												-18.2464		-47.6942		-83.9961
												-18.2715		-47.7938		-84.0038
												-18.2966		-47.893		-84.0115
												-18.3218		-47.9918		-84.0192
												-18.3469		-48.0902		-84.0269
												-18.372		-48.1882		-84.0345
												-18.3972		-48.2859		-84.0422
												-18.4223		-48.3831		-84.0498
												-18.4474		-48.48		-84.0574
												-18.4726		-48.5765		-84.065
												-18.4977		-48.6726		-84.0725
												-18.5228		-48.7683		-84.0801
												-18.548		-48.8637		-84.0876
												-18.5731		-48.9587		-84.0951
												-18.5982		-49.0533		-84.1026
												-18.6234		-49.1476		-84.11
												-18.6485		-49.2414		-84.1175
												-18.6736		-49.335		-84.1249
												-18.6988		-49.4281		-84.1323
												-18.7239		-49.5209		-84.1397
												-18.749		-49.6134		-84.1471
												-18.7742		-49.7055		-84.1544
												-18.7993		-49.7972		-84.1617
												-18.8244		-49.8886		-84.1691
												-18.8496		-49.9797		-84.1764
												-18.8747		-50.0704		-84.1836
												-18.8998		-50.1607		-84.1909
												-18.9249		-50.2507		-84.1981
												-18.9501		-50.3404		-84.2053
												-18.9752		-50.4297		-84.2126
												-19.0004		-50.5187		-84.2197
												-19.0255		-50.6074		-84.2269
												-19.0506		-50.6957		-84.2341
												-19.0757		-50.7837		-84.2412
												-19.1009		-50.8714		-84.2483
												-19.126		-50.9587		-84.2554
												-19.1512		-51.0458		-84.2625
												-19.1763		-51.1324		-84.2696
												-19.2014		-51.2188		-84.2766
												-19.2265		-51.3049		-84.2836
												-19.2517		-51.3906		-84.2906
												-19.2768		-51.476		-84.2976
												-19.302		-51.5611		-84.3046
												-19.3271		-51.6459		-84.3116
												-19.3522		-51.7304		-84.3185
												-19.3773		-51.8145		-84.3254
												-19.4025		-51.8984		-84.3323
												-19.4276		-51.9819		-84.3392
												-19.4527		-52.0652		-84.3461
												-19.4779		-52.1481		-84.353
												-19.503		-52.2308		-84.3598
												-19.5281		-52.3131		-84.3666
												-19.5533		-52.3951		-84.3734
												-19.5784		-52.4769		-84.3802
												-19.6035		-52.5583		-84.387
												-19.6287		-52.6395		-84.3938
												-19.6538		-52.7204		-84.4005
												-19.6789		-52.8009		-84.4072
												-19.7041		-52.8812		-84.414
												-19.7292		-52.9612		-84.4206
												-19.7543		-53.0409		-84.4273
												-19.7795		-53.1204		-84.434
												-19.8046		-53.1995		-84.4406
												-19.8297		-53.2784		-84.4473
												-19.8549		-53.357		-84.4539
												-19.88		-53.4353		-84.4605
												-19.9051		-53.5133		-84.4671
												-19.9303		-53.5911		-84.4736
												-19.9554		-53.6685		-84.4802
												-19.9805		-53.7458		-84.4867
												-20.0057		-53.8227		-84.4932
												-20.0308		-53.8994		-84.4997
												-20.0559		-53.9758		-84.5062
												-20.0811		-54.0519		-84.5127
												-20.1062		-54.1278		-84.5192
												-20.1313		-54.2034		-84.5256
												-20.1565		-54.2787		-84.532
												-20.1816		-54.3538		-84.5385
												-20.2067		-54.4286		-84.5449
												-20.2319		-54.5032		-84.5512
												-20.257		-54.5775		-84.5576
												-20.2821		-54.6515		-84.564
												-20.3072		-54.7253		-84.5703
												-20.3324		-54.7989		-84.5766
												-20.3575		-54.8722		-84.5829
												-20.3827		-54.9452		-84.5892
												-20.4078		-55.018		-84.5955
												-20.4329		-55.0906		-84.6018
												-20.4581		-55.1629		-84.608
												-20.4832		-55.2349		-84.6143
												-20.5083		-55.3067		-84.6205
												-20.5334		-55.3783		-84.6267
												-20.5586		-55.4496		-84.6329
												-20.5837		-55.5207		-84.6391
												-20.6089		-55.5915		-84.6452
												-20.634		-55.6621		-84.6514
												-20.6591		-55.7325		-84.6575
												-20.6842		-55.8026		-84.6637
												-20.7094		-55.8725		-84.6698
												-20.7345		-55.9422		-84.6759
												-20.7596		-56.0116		-84.6819
												-20.7848		-56.0808		-84.688
												-20.8099		-56.1498		-84.6941
												-20.835		-56.2185		-84.7001
												-20.8602		-56.287		-84.7061
												-20.8853		-56.3553		-84.7121
												-20.9104		-56.4234		-84.7181
												-20.9356		-56.4912		-84.7241
												-20.9607		-56.5588		-84.7301
												-20.9858		-56.6262		-84.7361
												-21.011		-56.6934		-84.742
												-21.0361		-56.7603		-84.7479
												-21.0612		-56.8271		-84.7539
												-21.0864		-56.8936		-84.7598
												-21.1115		-56.9599		-84.7656
												-21.1366		-57.0259		-84.7715
												-21.1618		-57.0918		-84.7774
												-21.1869		-57.1575		-84.7832
												-21.212		-57.2229		-84.7891
												-21.2372		-57.2881		-84.7949
												-21.2623		-57.3531		-84.8007
												-21.2874		-57.4179		-84.8065
												-21.3126		-57.4825		-84.8123
												-21.3377		-57.5469		-84.8181
												-21.3628		-57.6111		-84.8238
												-21.388		-57.6751		-84.8296
												-21.4131		-57.7389		-84.8353
												-21.4382		-57.8024		-84.841
												-21.4634		-57.8658		-84.8467
												-21.4885		-57.9289		-84.8524
												-21.5136		-57.9919		-84.8581
												-21.5388		-58.0547		-84.8638
												-21.5639		-58.1172		-84.8695
												-21.589		-58.1796		-84.8751
												-21.6142		-58.2418		-84.8807
												-21.6393		-58.3037		-84.8864
												-21.6644		-58.3655		-84.892
												-21.6896		-58.4271		-84.8976
												-21.7147		-58.4885		-84.9032
												-21.7398		-58.5497		-84.9087
												-21.7649		-58.6107		-84.9143
												-21.7901		-58.6715		-84.9198
												-21.8152		-58.7321		-84.9254
												-21.8404		-58.7925		-84.9309
												-21.8655		-58.8528		-84.9364
												-21.8906		-58.9129		-84.9419
												-21.9157		-58.9727		-84.9474
												-21.9409		-59.0324		-84.9529
												-21.966		-59.0919		-84.9583
												-21.9912		-59.1512		-84.9638
												-22.0163		-59.2104		-84.9692
												-22.0414		-59.2693		-84.9747
												-22.0665		-59.3281		-84.9801
												-22.0917		-59.3867		-84.9855
												-22.1168		-59.4451		-84.9909
												-22.142		-59.5033		-84.9963
												-22.1671		-59.5614		-85.0016
												-22.1922		-59.6192		-85.007
												-22.2173		-59.6769		-85.0123
												-22.2425		-59.7345		-85.0177
												-22.2676		-59.7918		-85.023
												-22.2927		-59.849		-85.0283
												-22.3179		-59.906		-85.0336
												-22.343		-59.9628		-85.0389
												-22.3681		-60.0194		-85.0442
												-22.3933		-60.0759		-85.0495
												-22.4184		-60.1322		-85.0547
												-22.4435		-60.1884		-85.06
												-22.4687		-60.2444		-85.0652
												-22.4938		-60.3002		-85.0704
												-22.5189		-60.3558		-85.0756
												-22.5441		-60.4113		-85.0808
												-22.5692		-60.4666		-85.086
												-22.5943		-60.5217		-85.0912
												-22.6195		-60.5767		-85.0964
												-22.6446		-60.6315		-85.1015
												-22.6697		-60.6862		-85.1067
												-22.6949		-60.7406		-85.1118
												-22.72		-60.795		-85.1169
												-22.7451		-60.8491		-85.1221
												-22.7703		-60.9031		-85.1272
												-22.7954		-60.957		-85.1323
												-22.8205		-61.0107		-85.1373
												-22.8457		-61.0642		-85.1424
												-22.8708		-61.1176		-85.1475
												-22.8959		-61.1708		-85.1525
												-22.9211		-61.2238		-85.1576
												-22.9462		-61.2767		-85.1626
												-22.9713		-61.3295		-85.1676
												-22.9965		-61.3821		-85.1726
												-23.0216		-61.4345		-85.1776
												-23.0467		-61.4868		-85.1826
												-23.0719		-61.5389		-85.1876
												-23.097		-61.5909		-85.1926
												-23.1221		-61.6427		-85.1975
												-23.1472		-61.6944		-85.2025
												-23.1724		-61.7459		-85.2074
												-23.1975		-61.7973		-85.2123
												-23.2227		-61.8485		-85.2172
												-23.2478		-61.8996		-85.2222
												-23.2729		-61.9506		-85.227
												-23.298		-62.0014		-85.2319
												-23.3232		-62.052		-85.2368
												-23.3483		-62.1025		-85.2417
												-23.3734		-62.1529		-85.2465
												-23.3986		-62.2031		-85.2514
												-23.4237		-62.2531		-85.2562
												-23.4489		-62.3031		-85.261
												-23.474		-62.3528		-85.2659
												-23.4991		-62.4025		-85.2707
												-23.5242		-62.452		-85.2755
												-23.5494		-62.5013		-85.2803
												-23.5745		-62.5506		-85.285
												-23.5996		-62.5996		-85.2898
												-23.6248		-62.6486		-85.2946
												-23.6499		-62.6974		-85.2993
												-23.675		-62.746		-85.3041
												-23.7002		-62.7946		-85.3088
												-23.7253		-62.843		-85.3135
												-23.7504		-62.8912		-85.3182
												-23.7756		-62.9393		-85.3229
												-23.8007		-62.9873		-85.3276
												-23.8258		-63.0352		-85.3323
												-23.851		-63.0829		-85.337
												-23.8761		-63.1305		-85.3416
												-23.9012		-63.1779		-85.3463
												-23.9264		-63.2252		-85.3509
												-23.9515		-63.2724		-85.3556
												-23.9766		-63.3195		-85.3602
												-24.0018		-63.3664		-85.3648
												-24.0269		-63.4132		-85.3694
												-24.052		-63.4598		-85.374
												-24.0772		-63.5064		-85.3786
												-24.1023		-63.5528		-85.3832
												-24.1274		-63.5991		-85.3878
												-24.1526		-63.6452		-85.3923
												-24.1777		-63.6912		-85.3969
												-24.2028		-63.7371		-85.4014
												-24.228		-63.7829		-85.406
												-24.2531		-63.8285		-85.4105
												-24.2782		-63.8741		-85.415
												-24.3034		-63.9195		-85.4195
												-24.3285		-63.9647		-85.424
												-24.3536		-64.0099		-85.4285
												-24.3788		-64.0549		-85.433
												-24.4039		-64.0998		-85.4375
												-24.429		-64.1446		-85.4419
												-24.4542		-64.1892		-85.4464
												-24.4793		-64.2338		-85.4508
												-24.5044		-64.2782		-85.4553
												-24.5296		-64.3225		-85.4597
												-24.5547		-64.3667		-85.4641
												-24.5798		-64.4107		-85.4685
												-24.6049		-64.4547		-85.4729
												-24.6301		-64.4985		-85.4773
												-24.6552		-64.5422		-85.4817
												-24.6804		-64.5858		-85.4861
												-24.7055		-64.6292		-85.4905
												-24.7306		-64.6726		-85.4948
												-24.7557		-64.7158		-85.4992
												-24.7809		-64.7589		-85.5035
												-24.806		-64.8019		-85.5079
												-24.8312		-64.8448		-85.5122
												-24.8563		-64.8876		-85.5165
												-24.8814		-64.9303		-85.5208
												-24.9065		-64.9728		-85.5251
												-24.9317		-65.0153		-85.5294
												-24.9568		-65.0576		-85.5337
												-24.9819		-65.0998		-85.538
												-25.0071		-65.1419		-85.5423
												-25.0322		-65.1839		-85.5465
[truncated: 4 more rows]

## Sheet: Fig. 3c
	Control #1	Control #2	Control #3	Control #4
Time (sec)	Differential Pressure (mmHg)	Differential Pressure (mmHg)	Differential Pressure (mmHg)	Differential Pressure (mmHg)
0	6.20579	2.0686	13.4459	2.0686
5	5.68864	0.517149	15.5145	2.0686
10	5.17149	1.0343	6.72294	1.55145
15	19.1345	4.13719	8.27438	5.68864
20	10.343	2.58575	11.8944	12.4116
25	14.4802	3.10289	8.27438	7.24009
30	14.9973	4.13719	11.8944	6.72294
35	6.72294	2.0686	4.13719	12.4116
40	7.24009	4.13719	11.8944	12.9287
45	7.24009	4.13719	5.68864	12.4116
50	7.24009	2.58575	4.65434	16.5488
55	9.82583	4.65434	4.13719	13.963
60	10.343	0.517149	7.75723	11.8944
65	12.9287	2.0686	6.72294	10.8601
70	7.24009	1.0343	4.13719	10.8601
75	5.68864	0.517149	6.20579	10.343
80	4.13719	4.13719	4.13719	12.9287
85	3.62004	0.517149	12.9287	12.9287
90	3.62004	4.65434	5.17149	10.8601
95	3.62004	2.0686	12.9287	7.24009
100	2.58575	4.13719	3.62004	12.4116
105	3.62004	5.68864	4.65434	11.8944
110	3.10289	5.68864	6.20579	10.8601
115	4.13719	8.27438	9.30868	10.343
120	4.65434	9.82583	7.24009	6.72294
125	1.55145	10.343	6.72294	4.65434
130	4.65434	11.3773	5.17149	8.27438
135	4.13719	7.75723	5.17149	5.68864
140	3.10289	10.343	5.68864	6.20579
145	5.17149	12.4116	6.20579	6.72294
150	0.517149	19.1345	2.0686	6.20579
155	7.75723	10.343	7.75724	8.79153
160	0	14.9973	1.0343	7.75723
165	3.62004	10.8601	6.20579	9.30868
170	2.0686	14.4802	4.65434	9.82583
175	4.65434	17.0659	7.75723	7.24009
180	4.13719	17.0659	7.24009	6.20579
185	4.13719	18.1002	1.0343	5.68864
190	3.62004	14.9973	8.27438	7.75724
195	2.58575	10.8601	6.72294	7.24009
200	4.65434	10.8601	10.8601	6.20579
205	3.62004	14.4802	1.0343	9.82583
210	3.10289	12.4116	7.75723	11.3773
215	2.0686	11.3773	10.8601	9.82583
220	4.65434	16.0316	5.68864	9.30868
225	2.0686	9.82583	9.30868	7.75724
230	2.58575	19.6517	8.27438	5.68864
235	5.17149	17.5831	10.8601	8.27438
240	4.65434	14.9973	6.20579	6.72294
245	2.58574	16.5488	9.82583	5.17149
250	3.62004	12.9287	2.0686	8.79153
255	5.17149	16.0316	3.10289	8.79153
260	5.68864	7.75723	7.24009	11.8944
265	4.65434	16.0316	5.68864	10.343
270	5.17149	9.30868	11.3773	4.13719
275	4.65434	17.5831	6.72294	7.75723
280	4.65434	10.343	13.4459	8.79153
285	0.517149	3.62004	7.24009	8.27438
290	3.10289	10.8601	5.68864	10.8601
295	3.62004	3.62004	4.65434	7.24009
300	3.62004	12.4116	10.8601	6.72294
305	5.68864	2.58575	8.79153	11.3773
310	7.24009	13.4459	3.62004	7.75724
315	4.13719	13.4459	6.20579	9.82583
320	0	12.4116	5.17149	9.82583
325	2.58574	12.9287	11.3773	6.20579
330	3.10289	11.3773	8.27438	10.8601
335	4.13719	14.9973	5.17149	9.82583
340	2.0686	11.8944	6.72294	6.72294
345	4.65434	11.8944	10.8601	7.75723
350	6.20579	12.4116	4.65434	5.17149
355	4.65434	9.82583	7.75723	9.30868
360	3.62004	11.8944	6.72294	5.17149
365	4.65434	11.3773	7.24009	5.17149
370	5.68864	17.5831	4.65434	6.72294
375	3.10289	17.5831	7.24009	7.75723
380	2.58575	14.4802	2.58575	4.13719
385	3.62004	17.0659	7.24009	6.72294
390	4.65434	13.4459	2.58575	9.82583
395	1.0343	16.0316	5.17149	9.82583
400	4.13719	11.3773	6.72294	9.82583
405	3.62004	9.30868	7.24009	7.24009
410	3.62004	10.343	8.27438	4.13719
415	5.17149	7.75724	8.79153	3.62004
420	3.10289	8.27438	7.24009	6.20579
425	3.62004	11.3773	7.24009	7.75724
430	1.55145	8.27438	7.24009	7.75724
435	6.20579	8.79153	1.55145	6.72294
440	2.58575	8.27438	7.75723	11.3773
445	5.17149	6.20579	1.55145	11.8944
450	6.20579	5.17149	8.79153	8.79153
455	5.17149	7.24009	2.58574	8.79153
460	3.10289	11.3773	10.8601	8.79153
465	5.17149	4.13719	10.8601	5.68864
470	4.65434	14.4802	4.13719	7.75724
475	4.65434	14.4802	10.343	6.72294
480	4.13719	9.82583	9.30868	5.17149
485	3.10289	16.0316	7.75723	9.82583
490	3.10289	17.5831	7.24009	8.27438
495	3.62004	18.1002	6.20579	7.24009
500	3.62004	21.2031	12.9287	10.343
505	5.68864	15.5145	7.75724	5.68864
510	1.55145	19.6517	8.27438	11.3773
515	5.68864	12.4116	6.72294	9.30868
520	6.20579	17.5831	13.963	7.75723
525	3.62004	17.5831	6.20579	10.8601
530	4.65434	18.6174	4.65434	8.79153
535	4.13719	19.6517	8.27438	7.75724
540	2.0686	22.2374	6.72294	6.72294
545	5.68864	14.9973	5.68864	10.8601
550	7.24009	9.82583	8.79153	11.3773
555	5.68864	11.8944	14.4802	10.8601
560	4.65434	8.27438	7.75723	8.27438
565	5.68864	12.9287	3.62004	8.79153
570	4.65434	12.4116	6.72294	8.79153
575	4.65434	14.4802	8.27438	5.68864
580	4.65434	12.4116	10.8601	9.82583
585	6.72294	10.343	2.58575	6.72294
590	2.0686	11.8944	9.82583	8.27438
595	4.65434	11.3773	9.30868	10.8601
600	1.0343	18.6174	5.17149	7.75724
605	3.62004	14.9973	8.27438	14.9973
610	4.65434	10.343	9.82583	12.9287
615	6.72294	12.9287	6.20579	15.5145
620	4.65434	17.0659	5.68864	12.4116
625	1.55145	13.963	4.65434	17.5831
630	5.17149	16.5488	3.62004	22.2374
635	5.68864	12.4116	7.24009	24.306
640	5.68864	8.79153	6.72294	25.8575
645	4.13719	13.963	7.24009	26.8917
650	6.20579	7.75724	7.24009	28.9603
655	6.72294	16.0316	4.65434	25.3403
660	5.17149	6.72294	6.72294	19.1345
665	1.55145	10.343	7.75723	10.8601
670	4.65434	11.3773	7.75723	9.82583
675	5.68864	13.4459	6.20579	8.27438
680	2.58574	8.27438	8.79153	7.24009
685	4.13719	4.65434	5.17149	11.3773
690	4.13719	10.343	2.0686	10.8601
695	4.13719	8.27438	10.343	11.3773
700	4.65434	12.4116	2.0686	2.58574
705	6.72294	8.27438	8.27438	5.17149
710	4.13719	10.343	9.30868	11.3773
715	2.58574	13.963	7.24009	12.9287
720	2.0686	10.8601	0	50.1635
725	1.55145	12.9287	6.20579	55.8521
730	5.68864	11.3773	11.8944	50.1635
735	4.65434	14.4802	7.24009	48.0949
740	4.13719	16.0316	10.8601	51.7149
745	5.17149	9.82583	7.75723	50.1635
750	6.20579	16.0316	2.58574	43.9577
755	4.13719	2.58574	8.27438	41.3719
760	5.68864	14.9973	6.72294	88.9496
765	3.62004	3.62004	3.62004	6.72294
770	4.13719	12.9287	6.20579	7.75723
775	4.13719	12.4116	2.0686	4.13719
780	3.10289	1.55145	7.75724	7.24009
785	1.55145	11.8944	9.82583	9.30868
790	3.62004	2.58575	8.27438	10.8601
795	5.17149	9.30868	4.65434	9.82583
800	4.65434	6.20579	6.20579	70.8494
805	5.68864	13.4459	8.27438	9.30868
810	2.0686	4.65434	6.72294	4.65434
815	4.13719	9.30868	7.75724	6.72294
820	4.13719	9.82583	7.75723	6.72294
825	2.0686	9.82583	8.27438	7.75724
830	5.17149	10.343	13.4459	6.20579
835	5.68864	13.4459	8.79153	8.27438
840	0	11.3773	7.24009	10.8601
845	2.58574	13.4459	5.68864	8.27438
850	5.17149	11.3773	9.82583	5.68864
855	3.62004	15.5145	7.75723	7.75723
860	6.20579	16.5488	5.68864	4.65434
865	4.65434	9.82583	6.72294	7.75724
870	4.65434	11.3773	5.17149	4.13719
875	2.58575	12.4116	6.72294	6.20579
880	4.65434	12.9287	7.24009	4.13719
885	2.58575	10.8601	3.10289	9.82583
890	2.58575	12.4116	6.72294	7.24009
895	3.62004	18.6174	8.27438	8.79153
900	4.65434	18.6174	6.20579	8.79153
905	4.13719	16.5488	1.55145	9.30868
910	2.0686	9.82583	7.75723	4.65434
915	5.17149	7.24009	4.65434	4.13719
920	1.0343	9.82583	0.517149	8.27438
925	3.10289	11.8944	10.343	11.3773
930	5.68864	11.8944	11.3773	5.68864
935	2.0686	12.4116	7.75723	9.82583
940	2.58574	13.963	0.517149	7.24009
945	3.10289	16.0316	6.20579	9.30868
950	5.17149	12.4116	4.13719	7.75723
955	2.58574	16.0316	7.75723	4.65434
960	4.13719	12.9287	9.30868	8.79153
965	5.17149	12.9287	8.27438	9.82583
970	5.68864	12.9287	7.24009	8.79153
975	5.17149	16.5488	8.27438	5.17149
980	1.55145	14.4802	6.20579	6.20579
985	4.65434	14.4802	3.10289	6.72294
990	2.58574	15.5145	6.20579	1.0343
995	4.13719	16.0316	5.17149	10.8601
1000	5.68864	16.5488	4.65434	9.30868
1005	4.13719	15.5145	11.8944	8.27438
1010	5.68864	11.8944	6.72294	7.75723
1015	1.0343	13.4459	6.72294	8.27438
1020	1.0343	12.9287	8.79153	9.30868
1025	2.0686	12.4116	7.75723	8.27438
1030	2.0686	3.62004	7.24009	7.75723
1035	5.17149	13.963	8.79153	9.30868
1040	3.62004	12.4116	7.24009	8.27438
1045	3.62004	12.9287	5.17149	5.68864
1050	5.17149	11.3773	11.8944	7.75723
1055	3.62004	9.82583	6.72294	6.72294
1060	4.13719	17.0659	11.3773	5.68864
1065	3.62004	8.79153	9.82583	6.72294
1070	4.65434	16.5488	6.72294	7.24009
1075	3.62004	12.9287	7.75723	4.65434
1080	3.62004	16.5488	6.20579	8.27438
1085	4.65434	10.8601	9.30868	7.75724
1090	4.65434	14.4802	8.79153	3.62004
1095	5.68864	14.4802	8.79153	10.8601
1100	6.20579	19.6517	7.24009	8.79153
1105	5.17149	11.3773	8.27438	7.75724
1110	5.17149	9.82583	7.24009	7.24009
1115	5.17149	8.79153	8.79153	8.27438
1120	2.58575	6.72294	6.72294	7.24009
1125	6.72294	13.4459	6.72294	8.27438
1130	4.13719	7.24009	7.24009	7.24009
1135	5.68864	8.27438	8.27438	9.30868
1140	5.68864	9.30868	2.58574	8.27438
1145	3.62004	4.65434	8.79153	8.79153
1150	6.72294	6.72294	9.30868	7.75723
1155	6.20579	6.20579	8.79153	4.65434
1160	6.20579	8.27438	2.58574	8.79153
1165	3.62004	6.20579	10.343	4.65434
1170	1.55145	7.24009	0.517149	5.17149
1175	4.13719	7.75723	9.82583	9.30868
1180	1.0343	8.79153	8.79153	8.27438
1185	3.10289	11.3773	7.75724	9.82583
1190	4.65434	4.13719	12.4116	9.30868
1195	4.13719	9.82583	11.8944	11.3773
1200	2.0686	10.343	12.9287	0.517149
1205	2.58575	6.20579	9.30868	10.8601
1210	5.17149	9.82583	9.30868	8.79153
1215	2.58574	10.8601	7.75723	9.30868
1220	3.10289	6.72294	9.30868	4.13719
1225	1.55145	4.13719	9.82583	7.75724
1230	4.65434	11.3773	6.72294	12.4116
1235	5.17149	0	12.9287	7.24009
1240	6.72294	9.82583	8.27438	9.82583
1245	5.17149	9.82583	11.8944	8.79153
1250	5.68864	10.343	7.75723	11.3773
1255	3.10289	5.17149	7.75724	11.3773
1260	5.17149	10.8601	8.79153	9.30868
1265	5.17149	10.343	3.62004	10.343
1270	5.68864	9.30868	8.79153	8.27438
1275	4.13719	8.79153	5.68864	14.4802
1280	4.65434	8.79153	12.9287	8.79153
1285	3.62004	8.79153	3.62004	11.8944
1290	3.62004	7.24009	10.8601	10.343
1295	3.10289	5.17149	10.343	11.3773
1300	3.62004	8.27438	7.24009	13.963
1305	1.55145	9.30868	10.343	10.8601
1310	4.65434	7.24009	9.82583	13.4459
1315	4.13719	4.13719	9.30868	8.79153
1320	4.65434	8.27438	7.24009	11.8944
1325	5.17149	13.4459	6.20579	11.3773
1330	5.17149	10.8601	8.27438	7.24009
1335	2.0686	5.68864	5.68864	10.343
1340	8.27438	9.82583	9.82583	11.8944
1345	5.68864	5.68864	4.13719	10.343
1350	4.65434	8.79153	6.72294	7.75723
1355	6.20579	7.24009	8.79153	11.3773
1360	6.20579	10.8601	9.82583	11.3773
1365	3.10289	6.20579	8.27438	11.3773
1370	4.65434	7.24009	6.20579	8.27438
1375	4.65434	7.24009	5.68864	12.4116
1380	4.65434	6.72294	9.82583	14.4802
1385	3.10289	6.20579	9.82583	8.27438
1390	3.62004	12.9287	4.13719	13.4459
1395	5.68864	9.30868	6.72294	5.68864
1400	2.58575	10.343	1.0343	12.4116
1405	2.58575	8.27438	8.79153	9.30868
1410	4.65434	12.4116	10.343	13.963
1415	1.55145	11.3773	2.58575	9.82583
1420	4.65434	9.82583	11.8944	11.8944
1425	2.0686	8.27438	11.8944	12.4116
1430	4.13719	8.27438	10.343	21.7203
1435	6.72294	8.27438	3.62004	109.118
1440	6.72294	9.30868	10.8601	216.168
1445	4.65434	9.30868	13.4459	25.3403
1450	4.65434	7.24009	9.82583	34.1318
1455	2.0686	7.75724	12.4116	32.0632
1460	2.58574	12.4116	6.72294	30.5118
1465	3.10289	7.24009	6.72294	39.8205
1470	4.13719	8.27438	10.8601	38.269
1475	4.13719	10.343	9.82583	37.7519
1480	1.0343	4.65434	9.30868	130.322
1485	5.17149	12.9287	12.9287	213.065
1490	5.17149	1.55145	4.65434	1.55145
1495	4.65434	9.30868	6.72294	10.343
1500	4.65434	9.82583	11.3773	6.72294
1505	2.0686	8.27438	7.75724	7.24009
1510	5.17149	9.82583	9.82583	7.24009
1515	5.17149	9.82583	9.82583	5.68864
1520	1.0343	9.30868	11.3773	8.79153
1525	1.55145	4.65434	7.24009	7.24009
1530	4.13719	10.343	7.75724	8.27438
1535	5.68864	7.75723	8.79153	5.17149
1540	6.72294	8.79153	6.72294	5.17149
1545	6.20579	5.68864	9.82583	6.20579
1550	5.17149	8.79153	9.30868	5.68864
1555	4.13719	7.24009	9.30868	6.72294
1560	6.72294	6.20579	10.8601	7.24009
1565	2.0686	8.79153	10.343	4.65434
1570	4.13719	6.72294	10.343	6.20579
1575	3.62004	14.4802	7.24009	3.62004
1580	4.65434	9.30868	10.8601	8.27438
1585	5.68864	13.963	8.79153	8.79153
1590	6.20579	13.963	6.72294	8.27438
1595	4.65434	9.82583	9.82583	5.68864
1600	5.17149	10.8601	6.72294	6.72294
1605	4.65434	6.20579	10.8601	5.68864
1610	3.62004	14.9973	7.75723	6.72294
1615	1.55145	5.17149	10.8601	4.13719
1620	1.0343	10.8601	7.24009	4.13719
1625	2.0686	9.30868	8.79153	7.24009
1630	0.517149	8.79153	11.3773	10.8601
1635	7.24009	7.24009	10.343	7.24009
1640	4.65434	6.20579	8.79153	4.65434
1645	5.68864	7.75723	12.4116	7.24009
1650	5.68864	7.75724	13.4459	6.20579
1655	3.62004	8.27438	4.65434	9.30868
1660	3.62004	6.72294	12.4116	8.27438
1665	1.0343	9.82583	6.20579	8.79153
1670	1.55145	8.27438	12.9287	2.58574
1675	2.58575	9.82583	9.30868	3.62004
1680	4.65434	10.8601	9.30868	8.79153
1685	3.62004	10.343	8.27438	7.24009
1690	3.10289	11.3773	12.9287	8.79153
1695	3.62004	10.8601	14.4802	4.13719
1700	5.68864	10.8601	11.3773	6.72294
1705	5.68864	9.82583	12.9287	8.79153
1710	5.17149	7.75724	10.343	7.24009
1715	3.62004	9.82583	12.4116	7.24009
1720	4.65434	6.20579	9.82583	8.79153
1725	0.517149	10.8601	10.343	9.82583
1730	1.55145	5.68864	10.343	4.65434
1735	8.27438	10.343	11.8944	6.72294
1740	3.10289	14.4802	12.4116	8.27438
1745	6.20579	11.8944	10.8601	4.65434
1750	3.62004	11.8944	11.3773	7.24009
1755	4.13719	10.343	11.3773	6.72294
1760	3.62004	10.8601	13.4459	7.75724
1765	3.62004	8.27438	13.4459	6.72294
1770	1.55145	8.27438	8.27438	8.27438
1775	4.13719	8.79153	9.82583	2.58574
1780	4.65434	9.30868	11.3773	3.10289
1785	5.17149	5.68864	11.3773	9.30868
1790	3.10289	9.30868	11.8944	8.27438
1795	4.13719	8.27438	17.0659	7.24009
1800	4.65434	10.343	11.3773	5.68864
1805	4.65434	10.343	10.8601	9.30868
1810	0.517149	7.75724	13.963	8.79153
1815	3.10289	7.24009	10.8601	3.62004
1820	5.17149	9.82583	10.343	4.65434
1825	6.20579	9.82583	10.343	8.27438
1830	3.62004	10.343	10.343	8.79153
1835	5.17149	11.3773	16.0316	5.68864
1840	5.68864	10.8601	12.9287	8.27438
1845	6.72294	8.27438	14.9973	7.24009
1850	5.68864	11.8944	9.82583	8.79153
1855	4.13719	10.8601	13.4459	6.20579
1860	3.10289	11.3773	16.5488	5.68864
1865	3.62004	9.30868	17.5831	8.27438
1870	3.62004	9.82583	23.2717	7.24009
1875	3.10289	9.82583	19.1345	10.343
1880	6.20579	7.24009	16.0316	5.17149
1885	4.13719	8.79153	11.3773	4.13719
1890	5.68864	11.3773	19.1345	6.72294
1895	5.17149	10.8601	7.75724	8.79153
1900	5.17149	10.8601	14.4802	4.13719
1905	2.0686	12.9287	14.4802	7.75723
1910	4.65434	11.8944	14.9973	7.75723
1915	7.24009	6.72294	12.4116	8.27438
1920	3.62004	12.9287	17.0659	9.30868
1925	5.17149	8.79153	14.9973	7.24009
1930	5.17149	8.27438	13.4459	9.82583
1935	5.17149	9.30868	18.1002	10.343
1940	6.20579	15.5145	18.6174	9.82583
1945	5.17149	13.4459	18.1002	9.30868
1950	5.68864	11.8944	17.5831	9.82583
1955	5.17149	13.4459	17.5831	9.30868
1960	3.10289	10.8601	17.5831	6.72294
1965	0.517149	12.9287	17.5831	2.0686
1970	6.20579	12.4116	17.5831	12.4116
1975	4.65434	12.4116	16.0316	11.3773
1980	4.13719	11.8944	20.686	14.9973
1985	4.65434	2.58574	16.0316	12.4116
1990	4.13719	9.82583	17.0659	7.75723
1995	3.10289	11.3773	15.5145	10.343
2000	2.0686	12.9287	14.4802	10.8601
2005	5.17149	12.9287	16.5488	10.343
2010	2.58575	11.3773	11.8944	11.3773
2015	4.65434	10.8601	14.9973	9.30868
2020	5.17149	12.9287	13.4459	12.4116
2025	3.10289	12.9287	13.963	9.30868
2030	6.72294	11.8944	13.4459	12.9287
2035	6.72294	11.3773	13.963	15.5145
2040	6.72294	10.343	10.8601	9.82583
2045	5.68864	14.4802	11.3773	46.5434
2050	2.0686	8.27438	13.963	5.68864
2055	6.72294	9.82583	12.4116	10.343
2060	4.65434	13.963	13.4459	9.30868
2065	4.65434	11.3773	12.4116	2.58574
2070	5.68864	16.0316	12.4116	3.10289
2075	4.13719	11.8944	13.4459	11.3773
2080	4.13719	14.4802	13.4459	6.72294
2085	3.10289	11.3773	13.4459	30.5118
2090	5.17149	12.9287	12.9287	6.20579
2095	5.68864	13.4459	12.4116	7.24009
2100	1.55145	13.963	7.24009	9.82583
2105	4.65434	12.4116	13.963	10.8601
2110	5.68864	12.4116	13.4459	8.79153
2115	5.17149	11.8944	13.963	6.20579
2120	5.68864	10.8601	12.9287	6.72294
2125	4.65434	6.20579	11.8944	7.75723
2130	4.65434	12.4116	12.9287	8.27438
2135	6.72294	11.3773	12.9287	7.75723
2140	7.24009	8.79153	13.4459	7.75723
2145	2.0686	11.8944	15.5145	4.65434
2150	3.62004	9.30868	13.963	8.27438
2155	0	14.4802	11.3773	7.75724
2160	4.13719	11.8944	14.4802	8.27438
2165	5.17149	11.8944	12.4116	9.82583
2170	5.17149	10.8601	9.30868	3.10289
2175	6.20579	10.8601	18.6174	10.343
2180	5.17149	14.4802	16.5488	8.27438
2185	5.17149	14.4802	23.2717	4.13719
2190	2.58574	15.5145	16.5488	8.79153
2195	4.65434	13.963	14.9973	7.75724
2200	2.0686	14.4802	19.1345	6.20579
2205	2.0686	13.963	13.4459	9.82583
2210	1.55145	13.963	18.6174	10.8601
2215	5.68864	13.4459	17.5831	12.4116
2220	6.20579	12.4116	17.5831	8.79153
2225	5.17149	6.72294	22.2374	8.79153
2230	6.72294	12.9287	19.6517	8.27438
2235	5.68864	9.30868	16.0316	5.68864
2240	6.20579	12.9287	17.5831	5.68864
2245	4.65434	10.343	21.7203	3.62004
2250	2.58575	10.343	17.0659	5.68864
2255	3.62004	13.963	15.5145	9.30868
2260	0	7.24009	18.1002	8.79153
2265	5.17149	11.8944	18.6174	11.3773
2270	3.62004	10.8601	18.1002	8.79153
2275	5.68864	11.3773	12.4116	8.79153
2280	5.17149	11.8944	19.6517	4.13719
2285	3.62004	9.82583	16.5488	8.79153
2290	3.62004	8.79153	19.1345	6.72294
2295	5.17149	9.30868	17.5831	8.27438
2300	1.55145	13.963	17.5831	8.79153
2305	0	10.8601	17.0659	3.62004
2310	6.72294	14.4802	15.5145	9.82583
2315	1.55145	10.343	16.0316	9.30868
2320	7.75724	11.3773	12.4116	8.27438
2325	4.65434	14.4802	16.0316	8.27438
2330	3.10289	12.9287	15.5145	8.79153
2335	6.20579	12.9287	16.0316	8.79153
2340	5.17149	13.963	18.6174	7.75724
2345	3.10289	8.27438	19.1345	7.24009
2350	2.0686	13.4459	14.9973	6.72294
2355	2.0686	12.4116	16.5488	9.82583
2360	1.55145	9.82583	16.0316	10.343
2365	4.13719	9.30868	3.10289	4.13719
2370	0.517149	13.4459	20.686	9.82583
2375	5.17149	13.4459	18.1002	9.30868
2380	1.0343	8.79153	10.343	10.343
2385	1.55145	11.8944	17.0659	9.82583
2390	4.65434	13.963	10.8601	7.75724
2395	5.17149	12.4116	16.0316	7.75723
2400	3.62004	12.4116	8.27438	7.75724
2405	3.62004	10.343	13.4459	8.79153
2410	4.65434	8.79153	6.20579	9.30868
2415	4.13719	14.9973	24.306	7.24009
2420	4.13719	10.343	12.9287	6.20579
2425	6.20579	13.4459	14.9973	8.79153
2430	5.17149	14.4802	18.1002	7.24009
2435	4.13719	14.4802	10.8601	7.75723
2440	5.17149	13.963	12.9287	4.65434
2445	1.55145	16.0316	14.4802	8.79153
2450	3.62004	14.4802	19.1345	9.30868
2455	4.13719	15.5145	13.4459	9.30868
2460	4.13719	15.5145	12.4116	10.343
2465	4.13719	15.5145	17.0659	4.65434
2470	0.517149	12.9287	13.963	8.79153
2475	5.17149	8.27438	17.0659	8.27438
2480	5.17149	18.1002	13.963	8.79153
2485	3.62004	14.4802	12.4116	6.72294
2490	2.0686	12.4116	14.4802	9.30868
2495	3.10289	17.0659	16.0316	7.24009
2500	3.62004	14.9973	13.4459	7.75724
2505	4.13719	13.963	13.963	7.75724
2510	1.0343	12.4116	17.5831	9.30868
2515	3.62004	13.4459	16.0316	7.24009
2520	2.58575	12.4116	17.5831	10.343
2525	4.13719	12.4116	14.9973	5.17149
2530	4.65434	14.9973	14.4802	8.79153
2535	2.58575	15.5145	17.5831	9.30868
2540	5.17149	13.4459	17.5831	9.82583
2545	5.17149	12.9287	14.4802	10.8601
2550	4.13719	13.4459	19.1345	8.27438
2555	4.65434	13.4459	25.3403	10.8601
2560	2.0686	12.4116	13.4459	10.8601
2565	4.13719	15.5145	11.8944	5.17149
2570	4.65434	15.5145	18.6174	5.17149
2575	5.17149	14.4802	17.5831	9.30868
2580	6.20579	14.9973	11.8944	8.27438
2585	2.58575	13.963	14.4802	9.30868
2590	3.62004	13.963	18.6174	10.343
2595	2.58575	13.4459	22.2374	6.20579
2600	4.13719	13.4459	17.5831	12.9287
2605	4.13719	13.4459	16.0316	10.8601
2610	1.55145	13.4459	18.1002	10.8601
2615	7.24009	14.9973	16.0316	10.343
2620	3.10289	9.82583	17.0659	10.343
2625	5.68864	12.9287	19.6517	7.24009
2630	4.13719	13.963	18.6174	7.24009
2635	5.17149	13.4459	16.5488	8.27438
2640	0	14.9973	23.2717	5.68864
2645	0.517149	14.4802	19.1345	8.79153
2650	6.20579	12.9287	20.686	11.8944
2655	3.62004	14.4802	21.2031	8.79153
2660	6.72294	14.4802	17.0659	12.9287
2665	6.72294	15.5145	20.686	12.4116
2670	7.75723	14.9973	18.1002	11.8944
2675	6.72294	16.0316	19.1345	7.24009
2680	2.0686	15.5145	18.6174	10.343
2685	2.58575	17.0659	22.2374	10.343
2690	5.17149	15.5145	21.7203	9.30868
2695	3.10289	11.8944	20.1688	8.27438
2700	2.58575	12.4116	23.7889	9.82583
2705	5.17149	16.0316	22.2374	9.82583
2710	2.58574	16.0316	21.2031	9.30868
2715	5.68864	12.4116	21.2031	8.79153
2720	3.10289	10.343	18.1002	9.30868
2725	5.17149	14.4802	25.3403	9.82583
2730	4.13719	10.8601	25.3403	10.343
2735	2.58575	17.0659	24.306	8.79153
2740	4.13719	19.1345	23.2717	10.8601
2745	3.62004	21.7203	24.8232	5.68864
2750	7.24009	21.7203	11.8944	5.17149
2755	1.0343	20.686	25.8575	11.8944
2760	5.68864	21.2031	25.3403	11.3773
2765	7.24009	18.1002	32.0632	11.3773
2770	6.20579	14.9973	20.1688	6.72294
2775	6.20579	14.4802	28.9603	7.24009
2780	3.62004	13.963	42.9234	8.27438
2785	3.62004	13.4459	50.6806	9.82583
2790	3.62004	14.4802	46.0263	9.82583
2795	5.17149	14.4802	58.4378	11.3773
2800	2.0686	14.9973	53.7835	5.17149
2805	2.58574	12.4116	53.2663	9.30868
2810	4.13719	14.9973	49.6463	6.20579
2815	3.62004	16.0316	41.3719	7.24009
2820	6.20579	14.9973	68.2637	10.343
2825	2.58575	16.0316	18.6174	8.79153
2830	4.13719	14.4802	30.5118	9.82583
2835	4.65434	14.9973	63.0922	8.79153
2840	4.13719	13.963	57.9207	12.4116
2845	2.58574	11.3773	21.7203	11.3773
2850	5.17149	14.9973	19.6517	10.8601
2855	2.0686	11.3773	23.7889	11.3773
2860	5.68864	14.9973	40.3376	7.24009
2865	6.72294	15.5145	25.8575	7.75723
2870	4.13719	10.343	20.686	10.8601
2875	6.72294	12.9287	24.8232	6.72294
2880	4.13719	7.75723	23.7889	7.75724
2885	5.68864	12.4116	25.3403	11.3773
2890	3.62004	11.3773	28.4432	11.3773
2895	3.10289	16.0316	40.8548	11.8944
2900	4.65434	15.5145	38.7862	7.75723
2905	4.65434	11.3773	59.4721	10.343
2910	1.0343	17.0659	59.4721	7.24009
2915	5.68864	14.4802	66.7122	11.8944
2920	0.517149	16.0316	77.0552	9.30868
2925	4.13719	8.27438	89.9839	9.30868
2930	1.55145	18.1002	129.804	8.27438
2935	1.0343	17.0659	166.005	12.4116
2940	5.17149	17.0659	144.802	8.27438
2945	4.65434	17.5831	117.91	12.9287
2950	5.17149	19.6517	108.601	9.30868
2955	6.20579	16.5488	158.765	7.24009
2960	4.65434	12.9287	156.179	11.3773
2965	5.17149	16.0316	170.659	10.343
2970	4.65434	16.5488	176.348	9.30868
2975	1.0343	12.9287	97.224	7.24009
2980	2.0686	14.4802	105.498	2.58575
2985	3.10289	13.963	163.419	11.3773
2990	5.68864	13.4459	181.002	5.68864
2995	4.65434	11.8944	221.34	5.17149
3000	7.75723	14.9973	218.237	12.4116
3005	5.17149	16.5488	102.396	11.3773
3010	4.65434	16.5488	97.7412	10.343
3015	5.68864	10.8601	74.4695	8.79153
3020	5.68864	12.9287	82.7438	9.30868
3025	2.58574	14.4802	100.844	10.8601
3030	4.13719	13.963	125.667	10.343
3035	3.10289	17.5831	74.9866	8.79153
3040	1.0343	16.0316	35.1661	8.79153
3045	7.24009	14.4802	33.6147	8.79153
3050	5.17149	16.0316	18.1002	9.82583
3055	2.58574	13.963	26.8917	10.8601
3060	2.58575	14.4802	27.4089	10.8601
3065	4.65434	12.9287	25.8575	7.24009
3070	5.17149	13.963	25.8575	9.82583
3075	1.0343	13.963	25.8575	10.343
3080	4.65434	10.343	27.4089	10.8601
3085	2.0686	13.963	32.0632	9.82583
3090	4.65434	11.8944	7.24009	5.68864
3095	2.0686	14.9973	22.7546	13.4459
3100	4.13719	13.4459	4.65434	7.24009
3105	4.13719	15.5145	25.3403	11.3773
3110	5.68864	14.9973	41.3719	10.8601
3115	5.68864	14.9973	47.5777	9.82583
3120	3.10289	13.963	26.8917	11.3773
3125	3.62004	15.5145	27.926	10.8601
3130	6.20579	14.4802	47.5777	8.79153
3135	1.55145	16.0316	32.0632	9.82583
3140	4.13719	14.4802	35.6833	8.79153
3145	8.79153	8.27438	18.6174	6.72294
3150	5.17149	14.4802	27.926	7.75723
3155	9.30868	15.5145	33.0975	8.79153
3160	17.0659	14.4802	34.1318	7.75723
3165	12.9287	14.4802	43.9577	7.24009
3170	14.4802	18.1002	32.0632	10.8601
3175	39.3033	17.0659	28.9603	12.4116
3180	10.8601	8.79153	43.4405	8.27438
3185	11.3773	17.0659	37.2347	12.9287
3190	15.5145	9.82583	34.1318	12.4116
3195	15.5145	16.0316	45.5091	4.65434
3200	13.963	17.5831	45.5091	5.68864
3205	12.9287	16.0316	47.5777	11.8944
3210	19.6517	13.963	53.7835	5.68864
3215	12.4116	16.0316	68.7808	11.3773
3220	14.9973	14.9973	15.5145	8.79153
3225	13.4459	16.5488	36.2004	10.343
3230	15.5145	20.1688	28.9603	12.9287
3235	15.5145	13.4459	28.9603	12.9287
3240	12.9287	14.9973	37.7519	8.27438
3245	8.27438	14.9973	17.0659	10.343
3250	8.27438	14.4802	37.2347	9.30868
3255	12.4116	14.9973	14.9973	10.8601
3260	11.8944	16.0316	35.1661	9.82583
3265	14.9973	15.5145	18.1002	7.75724
3270	11.3773	17.0659	38.269	7.75724
3275	11.8944	10.343	35.6833	7.75723
3280	13.963	16.5488	40.8548	11.8944
3285	12.4116	14.9973	8.79153	9.30868
3290	12.4116	17.5831	43.4405	9.30868
3295	12.4116	14.9973	38.7862	9.30868
3300	9.82583	16.0316	28.9603	5.68864
3305	12.9287	16.5488	41.3719	7.75723
3310	12.4116	16.0316	10.343	7.75723
3315	9.30868	17.5831	46.0263	10.8601
3320	10.8601	14.9973	50.1635	11.8944
3325	4.65434	14.9973	41.8891	9.30868
3330	14.9973	14.4802	13.4459	10.8601
3335	11.8944	16.0316	47.0606	14.4802
3340	13.4459	13.963	46.5434	9.30868
3345	12.4116	14.4802	27.4089	8.27438
3350	9.82583	14.9973	43.9577	11.8944
3355	10.343	16.0316	47.5777	10.343
3360	14.4802	16.0316	48.0949	11.3773
3365	12.9287	13.4459	27.926	10.8601
3370	10.343	14.9973	50.1635	10.343
3375	10.343	11.8944	45.5091	11.3773
3380	12.4116	15.5145	44.992	10.8601
3385	7.75724	14.4802	43.4405	11.8944
3390	8.79153	10.8601	53.7835	12.4116
3395	7.75723	16.0316	58.4378	12.4116
3400	7.75723	14.4802	56.3692	13.963
3405	13.963	10.343	41.8891	12.9287
3410	13.963	10.343	44.992	12.4116
3415	8.27438	16.0316	73.4352	11.3773
3420	11.3773	8.79153	56.3692	12.4116
3425	9.30868	13.4459	68.2637	7.75723
3430	9.30868	13.963	40.8548	9.30868
3435	9.30868	12.4116	53.2663	10.343
3440	14.9973	11.3773	66.7122	11.3773
3445	13.963	16.0316	54.8178	10.343
3450	13.4459	13.963	56.3692	11.3773
3455	13.963	10.343	53.7835	5.68864
3460	17.5831	13.4459	52.7492	12.4116
3465	13.4459	7.24009	95.1554	10.8601
3470	16.5488	11.3773	63.0922	10.8601
3475	12.9287	14.4802	65.1608	10.343
3480	19.6517	12.4116	64.6436	3.62004
3485	17.5831	14.4802	44.992	8.27438
3490	19.6517	13.4459	47.5777	10.343
3495	21.2031	12.4116	32.0632	13.963
3500	28.4432	12.9287	82.2267	12.9287
3505	25.3403	11.3773	77.0552	8.27438
3510	26.3746	13.963	68.2637	11.3773
3515	24.8232	13.963	59.9893	14.9973
3520	25.8574	15.5145	29.4775	10.8601
3525	33.6147	14.9973	33.0975	13.963
3530	23.7889	16.0316	84.2953	9.30868
3535	23.7889	16.5488	84.2953	12.4116
3540	36.7176	15.5145	28.4432	14.4802
3545	25.8575	13.4459	52.232	9.30868
3550	36.2004	13.963	25.8575	11.3773
3555	28.4432	10.343	63.6093	10.343
3560	28.4432	12.9287	56.3692	11.3773
3565	31.5461	16.0316	66.7122	13.4459
3570	39.3033	9.30868	44.4748	10.343
3575	31.0289	12.9287	63.0922	13.4459
3580	20.686	13.4459	42.4062	12.9287
3585	19.6517	13.4459	20.1688	13.4459
3590	18.1002	11.8944	54.8178	11.8944
3595	25.8575	13.4459	44.4748	9.30868
3600	18.1002	13.4459	41.8891	14.9973
3605	26.3746	10.343	52.7492	10.343
3610	18.6174	12.9287	61.0236	8.27438
3615	15.5145	12.4116	64.1265	11.3773
3620	23.7889	13.4459	48.612	13.963
3625	21.7203	14.9973	46.0263	11.8944
3630	26.3746	13.4459	29.9946	11.8944
3635	20.686	11.8944	38.7862	11.3773
3640	28.4432	9.30868	50.6806	13.4459
3645	19.1345	13.963	50.6806	12.4116
3650	23.7889	21.2031	36.2004	14.4802
3655	27.4089	19.1345	36.2004	12.4116
3660	26.3746	21.2031	112.221	10.8601
3665	22.2374	13.4459	127.736	9.82583
3670	20.686	16.5488	114.807	13.963
3675	26.8917	9.30868	156.179	11.3773
3680	21.2031	16.0316	111.704	13.4459
3685	29.4775	15.5145	138.596	15.5145
3690	28.4432	12.4116	122.564	14.9973
3695	31.0289	10.343	157.213	7.75723
3700	29.4775	12.9287	173.762	11.8944
3705	24.306	9.30868	151.525	11.8944
3710	24.306	10.343	172.728	9.82583
3715	32.5804	16.0316	152.559	13.4459
3720	20.686	21.2031	181.519	8.79153
3725	23.2717	17.5831	129.287	10.8601
3730	23.7889	19.6517	179.451	15.5145
3735	26.3746	19.1345	137.562	12.9287
3740	21.7203	10.343	171.693	10.8601
3745	25.3403	12.9287	187.208	10.8601
3750	26.8917	12.4116	146.87	13.963
3755	23.7889	10.343	132.39	12.9287
3760	26.8917	13.4459	136.527	13.963
3765	28.9603	12.9287	177.382	10.343
3770	21.7203	17.0659	145.319	10.343
3775	28.4432	13.963	187.725	9.82583
3780	16.0316	15.5145	139.113	16.0316
3785	29.4775	14.4802	166.522	14.4802
3790	18.6174	14.4802	146.353	13.4459
3795	20.1688	10.8601	170.659	16.5488
3800	25.3403	13.963	140.665	16.0316
3805	23.7889	14.9973	143.25	11.8944
3810	26.8917	11.8944	198.585	11.3773
3815	23.7889	13.4459	153.593	13.963
3820	25.3403	14.9973	195.999	13.963
3825	20.1688	14.9973	195.999	13.963
3830	27.4089	16.5488	191.345	13.963
3835	24.8232	14.9973	161.35	14.9973
3840	27.926	14.9973	203.24	10.8601
3845	25.8574	14.4802	152.042	13.4459
3850	25.3403	20.686	178.934	13.4459
3855	31.5461	16.5488	210.48	11.8944
3860	20.1688	16.0316	186.174	14.9973
3865	22.7546	16.0316	203.24	14.4802
3870	24.306	13.4459	183.588	12.9287
3875	24.8232	18.6174	217.203	15.5145
3880	24.8232	20.1688	168.591	11.8944
3885	21.2031	13.963	212.548	7.24009
3890	19.1345	7.24009	208.411	15.5145
3895	23.2717	14.4802	206.342	13.4459
3900	22.7546	14.9973	219.271	13.963
3905	27.926	10.8601	196.517	16.5488
3910	23.7889	14.9973	216.168	11.8944
3915	25.8575	6.72294	241.509	14.4802
3920	22.7546	10.8601	224.443	13.963
3925	18.6174	8.27438	249.783	18.1002
3930	21.2031	30.5118	198.068	17.5831
3935	33.6147	45.5091	167.039	15.5145
3940	25.3403	61.5407	216.685	15.5145
3945	24.8232	81.7095	230.648	15.5145
3950	26.8917	72.4009	205.308	16.5488
3955	24.8232	63.6093	164.971	12.9287
3960	26.3746	46.5434	251.852	18.1002
3965	27.926	44.992	230.648	18.6174
3970	25.8575	46.0263	263.746	17.0659
3975	25.3403	66.1951	230.131	11.8944
3980	28.9603	87.9153	261.16	12.4116
3985	27.926	96.7069	223.926	9.82583
3990	24.8232	10.8601	180.485	16.0316
3995	32.5804	12.4116	216.168	17.0659
4000	31.0289	17.0659	167.556	16.0316
4005	29.4775	18.1002	210.997	15.5145
4010	29.9946	18.1002	244.611	16.0316
4015	40.3376	45.5091	219.271	18.1002
4020	26.8917	67.7465	238.923	17.0659
4025	27.926	13.4459	272.02	22.7546
4030	31.0289	6.72294	250.817	14.4802
4035	37.2347	13.4459	183.071	19.1345
4040	32.0632	10.343	224.443	16.5488
4045	28.9603	11.8944	276.158	17.0659
4050	33.6147	12.4116	243.06	18.1002
4055	34.649	12.4116	254.437	14.9973
4060	33.0975	11.3773	282.881	10.8601
4065	27.926	13.4459	176.865	17.0659
4070	39.3033	8.79153	278.226	19.6517
4075	27.926	9.30868	248.232	20.686
4080	40.8548	11.3773	284.949	22.2374
4085	32.5804	10.8601	257.023	19.6517
4090	33.0975	12.4116	188.242	14.4802
4095	34.649	11.3773	217.72	14.4802
4100	40.3376	11.3773	256.506	18.6174
4105	28.4432	12.4116	288.569	17.5831
4110	40.3376	18.6174	195.482	14.4802
4115	41.8891	18.6174	271.503	19.6517
4120	33.0975	24.8232	249.266	17.5831
4125	33.6147	8.27438	202.722	17.5831
4130	48.0949	11.8944	236.337	18.1002
4135	70.8494	8.79153	212.548	16.0316
4140	52.7492	13.4459	252.369	19.1345
4145	52.232	7.24009	240.991	17.0659
4150	62.0579	11.3773	242.543	14.9973
4155	54.3006	7.24009	261.677	13.4459
4160	44.4748	13.4459	285.466	16.5488
4165	44.4748	13.4459	260.643	18.6174
4170	52.232	7.75723	264.263	17.5831
4175	40.8548	13.4459	247.197	20.686
4180	43.9577	9.82583	266.332	18.1002
4185	47.5777	12.9287	237.371	18.1002
4190	41.3719	3.62004	297.361	18.6174
4195	55.3349	10.343	269.952	17.0659
4200	48.612	4.13719	269.952	17.5831
4205	38.269	10.343	257.023	17.0659
4210	41.3719	11.3773	261.16	15.5145
4215	61.0236	8.27438	293.741	17.0659
4220	53.2663	12.4116	255.989	16.5488
4225	53.2663	24.8232	288.052	15.5145
4230	46.0263	12.9287	262.712	17.0659
4235	53.2663	8.79153	296.326	17.0659
4240	53.7835	9.30868	255.472	16.5488
4245	43.4405	10.343	295.292	18.6174
4250	39.8205	10.8601	234.786	17.0659
4255	37.7519	9.82583	266.849	18.1002
4260	48.0949	10.343	240.474	17.0659
4265	43.9577	11.3773	255.989	9.30868
4270	32.5804	11.8944	236.854	19.1345
4275	27.926	12.4116	248.749	20.1688
4280	27.4089	11.8944	281.846	19.1345
4285	29.9946	9.30868	251.852	20.686
4290	25.3403	11.8944	268.917	19.1345
4295	35.6833	10.8601	254.437	12.4116
4300	31.5461	8.27438	268.917	20.1688
4305	35.1661	9.82583	307.187	16.5488
4310	27.4089	10.343	272.538	18.1002
4315	31.5461	8.27438	243.577	17.0659
4320	25.8575	11.3773	243.577	17.5831
4325	23.7889	11.8944	293.223	18.6174
4330	36.2004	9.82583	252.886	17.0659
4335	28.9603	10.343	276.158	19.6517
4340	37.7519	9.30868	273.055	17.5831
4345	31.5461	7.75723	279.26	17.5831
4350	26.8917	10.8601	316.495	19.1345
4355	27.926	9.82583	282.881	18.1002
4360	23.2717	11.3773	248.749	19.6517
4365	30.5118	8.27438	276.158	19.6517
4370	37.2347	8.27438	319.081	12.9287
4375	29.4775	10.8601	296.326	15.5145
4380	34.1318	9.30868	316.495	20.686
4385	35.1661	7.24009	299.429	19.6517
4390	28.4432	11.8944	301.498	16.5488
4395	25.8575	9.82583	261.677	19.6517
4400	25.8575	7.75723	285.466	14.4802
4405	34.1318	14.9973	254.437	18.1002
4410	31.5461	14.9973	278.226	19.1345
4415	21.7203	12.9287	266.849	18.6174
4420	26.3746	14.4802	347.007	20.1688
4425	29.4775	28.4432	321.667	18.1002
4430	38.7862	28.9603	280.295	17.0659
4435	27.4089	31.5461	305.118	16.0316
4440	38.269	31.5461	362.521	14.9973
4445	28.4432	31.5461	328.907	16.0316
4450	31.5461	49.1292	263.229	16.5488
4455	24.8232	58.955	294.775	19.1345
4460	29.9946	82.7438	332.527	21.2031
4465	25.8575	103.947	356.833	20.1688
4470	24.306	136.527	265.815	20.1688
4475	34.649	147.387	287.535	19.1345
4480	28.4432	147.905	315.461	18.1002
4485	27.4089	155.145	276.158	16.5488
4490	24.8232	155.145	325.804	16.0316
4495	23.2717	140.665	356.316	19.1345
4500	23.7889	146.87	322.184	16.0316
4505	23.2717	172.728	335.63	21.2031
4510	34.1318	154.11	306.669	17.0659
4515	23.7889	12.9287	266.332	20.686
4520	26.3746	18.1002	296.326	19.6517
4525	29.4775	10.8601	330.458	19.6517
4530	34.1318	16.5488	269.952	19.1345
4535	27.4089	17.5831	317.529	15.5145
4540	34.649	18.1002	259.609	19.1345
4545	24.8232	16.0316	308.221	16.5488
4550	32.0632	18.6174	345.456	12.9287
4555	25.3403	14.4802	318.564	19.1345
4560	28.9603	11.8944	338.215	21.2031
4565	21.7203	12.9287	308.221	20.1688
4570	27.4089	11.3773	349.076	20.686
4575	38.7862	13.4459	381.139	21.2031
4580	29.4775	9.82583	345.973	22.2374
4585	33.6147	13.4459	313.392	19.6517
4590	32.5804	12.9287	334.078	18.1002
4595	29.9946	10.8601	376.484	20.1688
4600	22.7546	14.9973	341.318	17.5831
4605	27.4089	9.82583	260.643	16.5488
4610	23.2717	16.0316	305.118	22.2374
4615	29.4775	19.6517	294.258	16.0316
4620	48.612	19.6517	316.495	20.1688
4625	38.269	16.5488	305.118	17.5831
4630	43.9577	18.1002	371.313	20.1688
4635	42.4062	21.2031	349.076	18.6174
4640	38.269	19.6517	384.759	20.1688
4645	48.0949	33.6147	323.735	16.0316
4650	38.7862	26.3746	310.807	20.686
4655	47.5777	35.6833	315.461	20.686
4660	41.8891	59.4721	352.696	12.9287
4665	45.5091	15.5145	312.875	18.1002
4670	39.8205	14.9973	343.904	21.2031
4675	46.5434	14.9973	370.796	19.6517
4680	40.3376	15.5145	333.044	18.6174
4685	37.7519	14.4802	361.487	20.1688
4690	35.1661	13.963	325.287	18.6174
4695	37.7519	17.5831	353.213	20.686
4700	38.7862	14.9973	353.213	16.5488
4705	39.8205	11.8944	368.727	19.6517
4710	44.4748	12.9287	328.39	22.7546
4715	38.7862	12.9287	352.178	18.6174
4720	36.7176	11.8944	318.047	22.2374
4725	26.8917	14.9973	350.11	21.2031
4730	33.0975	12.9287	364.59	20.686
4735	39.3033	13.963	328.39	22.2374
4740	36.2004	14.4802	377.519	18.6174
4745	26.8917	14.4802	348.041	20.686
4750	27.926	14.9973	348.041	20.686
4755	36.7176	16.5488	328.907	21.7203
4760	31.0289	14.9973	351.661	12.4116
4765	28.9603	12.4116	385.276	14.9973
4770	38.269	16.5488	349.593	16.5488
4775	32.5804	17.0659	390.447	23.2717
4780	24.8232	17.0659	347.007	21.2031
4785	24.306	19.1345	352.178	21.7203
4790	38.269	46.0263	343.904	18.6174
4795	24.306	17.0659	373.899	23.2717
4800	37.2347	13.963	345.456	19.1345
4805	27.926	20.1688	355.799	21.7203
4810	32.5804	22.2374	322.184	22.2374
4815	25.3403	23.2717	354.764	21.7203
4820	34.649	23.2717	391.999	22.2374
4825	39.3033	19.6517	356.833	21.7203
4830	29.4775	20.686	321.667	21.2031
4835	32.0632	19.1345	342.353	19.6517
4840	29.9946	21.2031	393.55	19.6517
4845	32.0632	23.2717	348.041	22.7546
4850	29.4775	45.5091	364.59	24.306
4855	32.5804	45.5091	319.598	23.7889
4860	26.3746	70.3323	380.105	23.2717
4865	27.926	13.4459	400.273	24.8232
4870	28.9603	11.8944	358.901	23.2717
4875	25.8575	12.9287	341.835	20.686
4880	25.3403	8.79153	362.004	20.1688
4885	24.306	13.963	388.379	21.2031
4890	16.0316	11.8944	352.178	23.2717
4895	19.6517	12.9287	398.205	18.6174
4900	14.9973	9.82583	398.205	19.6517
4905	13.4459	11.3773	366.659	23.7889
4910	15.5145	9.82583	351.661	22.2374
4915	19.6517	11.3773	428.199	19.1345
4920	21.7203	14.4802	397.17	21.7203
4925	26.8917	13.4459	362.004	20.686
4930	23.7889	12.4116	398.722	21.2031
4935	21.2031	7.75724	349.593	16.0316
4940	24.8232	12.9287	392.516	17.5831
4945	25.3403	10.8601	430.785	23.2717
4950	21.2031	11.8944	370.796	20.1688
4955	24.8232	14.4802	358.384	21.2031
4960	16.0316	12.4116	381.656	20.686
4965	21.7203	11.3773	404.928	21.2031
4970	21.2031	12.9287	373.899	22.2374
4975	22.2374	11.8944	408.548	20.1688
4980	22.7546	12.9287	440.611	16.0316
4985	26.3746	10.8601	334.078	21.2031
4990	24.306	10.8601	424.579	18.1002
4995	24.306	10.343	391.999	19.1345
5000	22.2374	14.9973	438.025	17.5831
5005	20.686	14.9973	372.864	20.686
5010	18.6174	10.343	333.561	24.306
5015	15.5145	12.9287	394.068	19.1345
5020	20.1688	13.4459	403.893	22.2374
5025	25.3403	17.0659	435.957	23.7889
5030	26.3746	13.963	373.899	23.2717
5035	22.2374	12.4116	333.044	23.7889
5040	25.3403	15.5145	393.033	22.7546
5045	17.0659	14.9973	443.197	24.306
5050	24.8232	14.4802	404.928	18.1002
5055	22.7546	11.8944	434.922	24.306
5060	19.1345	12.9287	368.727	22.2374
5065	16.5488	10.8601	408.548	21.2031
5070	22.2374	12.9287	390.965	26.3746
5075	19.1345	11.3773	329.424	26.3746
5080	16.0316	10.343	379.587	26.8917
5085	17.0659	13.963	406.996	22.2374
5090	22.7546	16.5488	444.748	23.2717
5095	22.2374	17.0659	410.616	22.2374
5100	21.7203	17.0659	438.542	24.306
5105	21.2031	21.2031	395.619	25.3403
5110	20.686	21.2031	408.031	26.8917
5115	23.2717	21.7203	374.416	21.2031
5120	16.0316	23.2717	335.63	20.1688
5125	23.7889	24.306	372.864	20.686
5130	25.3403	21.2031	410.099	24.306
5135	21.7203	17.0659	452.505	24.8232
5140	23.7889	22.2374	395.619	23.7889
5145	19.1345	20.686	379.07	21.7203
5150	14.4802	23.7889	412.168	22.2374
5155	16.0316	24.306	426.131	25.8575
5160	19.6517	25.3403	393.033	18.6174
5165	23.2717	16.5488	411.133	25.3403
5170	19.6517	33.6147	441.128	24.306
5175	22.7546	14.4802	428.199	22.7546
5180	18.6174	10.343	434.405	21.2031
5185	16.5488	12.4116	411.651	17.0659
5190	17.0659	12.9287	443.714	17.0659
5195	17.5831	12.4116	409.065	18.1002
5200	14.9973	8.27438	409.065	18.6174
5205	22.7546	10.8601	414.753	16.5488
5210	16.0316	9.82583	449.402	14.9973
5215	19.1345	11.3773	367.693	16.5488
5220	17.5831	12.4116	406.996	16.5488
5225	18.6174	10.343	445.265	13.4459
5230	21.2031	14.4802	415.788	17.5831
5235	16.5488	12.9287	444.748	17.5831
5240	17.5831	16.0316	414.753	18.6174
5245	16.5488	12.9287	440.611	18.6174
5250	18.6174	10.343	417.339	20.1688
5255	16.5488	16.5488	454.574	12.9287
5260	16.0316	7.75723	388.896	19.1345
5265	17.0659	12.9287	423.545	14.4802
5270	18.6174	12.9287	401.308	16.5488
5275	26.8917	12.4116	414.753	16.0316
5280	18.1002	10.8601	369.244	17.0659
5285	17.5831	12.4116	419.925	16.5488
5290	21.2031	11.8944	419.925	13.4459
5295	17.0659	14.9973	407.513	19.6517
5300	14.4802	13.4459	432.854	17.0659
5305	22.2374	9.82583	398.205	14.9973
5310	18.6174	13.4459	447.851	19.6517
5315	21.7203	12.9287	406.479	18.6174
5320	24.8232	13.4459	401.308	14.9973
5325	21.7203	14.4802	455.608	18.1002
5330	19.1345	11.8944	430.785	10.343
5335	20.686	10.8601	453.023	14.9973
5340	19.6517	12.9287	411.133	18.1002
5345	26.3746	14.4802	436.991	18.6174
5350	23.7889	10.8601	396.653	17.0659
5355	18.1002	11.8944	452.505	19.1345
5360	23.7889	14.4802	467.503	19.1345
5365	26.8917	12.4116	434.405	11.8944
5370	20.686	23.7889	399.756	16.0316
5375	26.3746	39.8205	448.368	18.6174
5380	20.686	47.5777	463.366	14.4802
5385	18.1002	58.4378	463.883	15.5145
5390	24.306	58.4378	457.677	18.6174
5395	17.0659	70.8494	467.503	18.1002
5400	16.5488	88.4325	450.437	19.1345
5405	19.6517	100.327	487.672	18.1002
5410	18.1002	91.0182	432.337	19.6517
5415	21.7203	57.4035	401.825	19.1345
5420	17.0659	42.9234	430.785	15.5145
5425	22.7546	38.7862	416.305	19.6517
5430	20.1688	38.7862	439.577	16.5488
5435	16.0316	36.7176	439.577	14.4802
5440	17.0659	32.5804	495.429	19.1345
5445	22.7546	33.6147	464.4	20.1688
5450	16.5488	41.3719	411.651	19.1345
5455	23.7889	34.1318	438.542	21.2031
5460	20.1688	42.9234	488.706	19.1345
5465	20.686	56.3692	424.062	19.1345
5470	20.1688	68.7808	462.848	18.1002
5475	16.0316	70.3323	434.922	18.1002
5480	23.2717	70.3323	382.69	19.6517
5485	16.0316	82.2267	485.603	18.1002
5490	17.5831	35.6833	460.263	19.1345
5495	14.9973	34.1318	406.479	19.6517
5500	18.1002	29.9946	426.131	19.6517
5505	17.0659	29.4775	488.706	19.1345
5510	21.2031	31.5461	449.92	20.686
5515	17.5831	48.0949	454.057	19.6517
5520	16.0316	23.2717	432.854	17.5831
5525	13.4459	20.1688	389.413	21.2031
5530	16.0316	19.1345	490.774	16.5488
5535	16.0316	19.1345	449.402	22.2374
5540	17.0659	21.2031	403.893	18.6174
5545	14.4802	21.2031	455.608	23.2717
5550	16.0316	21.2031	488.189	11.8944
5555	16.0316	20.1688	450.437	19.6517
5560	24.8232	21.7203	460.263	19.6517
5565	20.686	22.2374	493.877	17.5831
5570	16.0316	16.5488	379.587	20.1688
5575	18.6174	21.2031	427.682	17.5831
5580	23.2717	20.1688	427.682	23.2717
5585	13.963	18.1002	503.703	20.1688
5590	13.4459	22.7546	466.986	19.1345
5595	17.0659	21.7203	379.07	20.1688
5600	20.686	21.7203	454.057	22.2374
5605	21.2031	20.686	404.928	21.2031
5610	15.5145	22.7546	493.877	21.2031
5615	16.0316	33.0975	395.619	22.7546
5620	16.0316	35.6833	462.848	22.2374
5625	22.7546	23.2717	433.371	22.2374
5630	15.5145	22.7546	510.426	21.2031
5635	20.1688	21.2031	421.476	20.686
5640	17.0659	16.0316	441.645	22.7546
5645	21.7203	24.8232	472.674	17.5831
5650	14.9973	14.4802	489.74	18.6174
5655	16.0316	24.8232	485.086	20.686
5660	16.0316	17.5831	508.357	20.686
5665	19.6517	17.5831	440.611	20.686
5670	17.0659	19.1345	492.326	22.2374
5675	19.6517	19.1345	518.7	21.7203
5680	16.0316	19.6517	483.534	20.1688
5685	17.5831	23.7889	434.922	22.7546
5690	19.1345	25.3403	473.191	16.5488
5695	14.4802	21.2031	507.323	24.306
5700	15.5145	19.6517	442.162	20.686
5705	13.963	18.1002	469.054	18.6174
5710	17.5831	16.0316	424.062	19.6517
5715	14.9973	24.8232	470.606	24.306
5720	17.5831	18.6174	444.748	21.2031
5725	17.0659	20.686	468.02	21.7203
5730	15.5145	23.2717	432.854	22.2374
5735	11.3773	23.7889	463.366	18.6174
5740	8.27438	28.9603	483.534	22.2374
5745	17.5831	51.7149	462.331	21.2031
5750	15.5145	49.6463	473.708	20.1688
5755	18.6174	73.4352	431.302	17.5831
5760	20.686	83.7781	426.648	19.6517
5765	17.0659	117.393	397.688	19.1345
5770	16.0316	73.4352	413.719	21.7203
5775	17.0659	11.3773	402.859	23.2717
5780	17.0659	11.3773	405.962	22.2374
5785	17.0659	10.343	419.925	16.0316
5790	14.9973	5.68864	383.725	24.306
5795	19.6517	9.82583	362.521	18.6174
5800	14.4802	6.72294	379.07	21.7203
5805	19.1345	10.343	408.548	21.2031
5810	18.1002	10.343	371.313	20.686
5815	10.343	8.79153	406.479	21.7203
5820	19.1345	8.79153	370.796	25.3403
5825	17.5831	5.17149	358.901	20.1688
5830	12.9287	9.30868	391.999	26.3746
5835	18.6174	7.24009	365.107	22.7546
5840	20.686	11.3773	333.561	23.7889
5845	13.4459	13.963	367.693	23.7889
5850	10.343	48.612	376.484	22.7546
5855	18.6174	75.5038	338.733	23.2717
5860	20.1688	84.2953	382.173	19.6517
5865	20.1688	138.079	370.279	23.7889
5870	15.5145	125.667	367.176	25.3403
5875	15.5145	8.27438	330.458	25.3403
5880	14.9973	4.13719	402.859	24.306
5885	16.0316	9.82583	374.933	25.8574
5890	14.9973	13.4459	330.975	21.2031
5895	17.0659	11.8944	349.593	27.4089
5900	14.4802	13.963	401.308	25.8574
5905	18.6174	6.72294	339.767	24.306
5910	13.963	8.79153	367.693	25.3403
5915	14.4802	10.343	340.801	23.2717
5920	21.2031	10.8601	303.049	23.7889
5925	11.8944	11.3773	394.068	24.8232
5930	16.5488	10.8601	357.867	26.8917
5935	14.9973	12.4116	382.69	26.3746
5940	18.1002	7.75723	361.487	25.8575
5945	14.9973	11.8944	305.118	26.8917
5950	14.4802	9.30868	322.701	27.4089
5955	14.9973	8.79153	362.004	23.7889
5960	15.5145	11.8944	370.279	25.3403
5965	14.9973	10.8601	299.946	22.2374
5970	15.5145	11.3773	380.622	18.6174
5975	19.1345	13.963	352.696	21.2031
5980	15.5145	8.27438	365.624	22.2374
5985	13.4459	11.8944	355.799	24.306
5990	15.5145	13.4459	377.519	21.2031
5995	19.1345	10.343	353.213	24.306
6000	16.5488	11.3773	315.978	25.8574
6005	17.5831	13.963	338.215	25.3403
6010	20.1688	12.4116	303.049	19.6517
6015	13.4459	12.4116	326.321	23.2717
6020	19.6517	11.8944	348.558	22.7546
6025	11.3773	11.8944	374.416	21.7203
6030	9.30868	9.82583	353.213	24.8232
6035	17.5831	11.3773	325.287	25.3403
6040	16.0316	9.30868	347.524	25.8574
6045	19.6517	7.75723	307.704	25.3403
6050	17.5831	11.8944	336.147	24.306
6055	13.963	9.30868	375.45	24.306
6060	14.9973	10.8601	327.872	25.8574
6065	16.5488	7.24009	344.421	24.8232
6070	18.6174	11.8944	312.358	15.5145
6075	16.0316	10.8601	292.189	19.1345
6080	15.5145	12.4116	319.598	25.3403
6085	15.5145	11.8944	346.49	20.686
6090	15.5145	11.8944	322.184	22.7546
6095	13.4459	12.9287	348.558	26.3746
6100	12.9287	9.82583	384.242	24.8232
6105	15.5145	11.3773	313.392	21.7203
6110	21.7203	6.72294	349.076	24.306
6115	13.963	12.9287	378.553	24.8232
6120	20.1688	13.4459	352.696	20.1688
6125	14.9973	12.9287	386.827	22.7546
6130	12.9287	14.4802	349.593	22.2374
6135	21.2031	27.4089	352.178	22.7546
6140	10.8601	12.9287	333.044	21.7203
6145	23.2717	11.8944	349.593	20.1688
6150	14.9973	8.79153	322.184	22.2374
6155	17.5831	8.27438	369.762	20.1688
6160	17.0659	7.75724	369.762	24.306
6165	16.0316	8.27438	346.49	23.2717
6170	13.963	8.27438	326.838	18.1002
6175	12.4116	10.8601	349.593	24.8232
6180	16.5488	13.963	368.21	23.7889
6185	16.0316	10.343	341.318	18.1002
6190	12.9287	10.343	352.696	23.2717
6195	10.343	10.343	351.144	24.8232
6200	19.1345	8.27438	371.83	21.7203
6205	18.6174	11.8944	382.69	25.8574
6210	85.3296	11.3773	352.696	19.6517
6215	32.0632	12.9287	326.838	26.8917
6220	40.3376	14.9973	349.593	23.2717
6225	62.575	12.4116	340.801	25.3403
6230	47.0606	12.9287	353.73	23.2717
6235	61.5407	13.4459	379.07	24.8232
6240	53.7835	16.0316	354.764	23.2717
6245	63.6093	12.9287	373.382	24.306
6250	89.9839	16.0316	343.904	22.2374
6255	84.2953	15.5145	358.901	23.7889
6260	83.7781	14.4802	334.078	23.2717
6265	87.9153	16.5488	355.799	24.8232
6270	78.6066	13.963	346.49	24.306
6275	81.1924	18.1002	357.867	24.8232
6280	83.7781	27.926	332.527	24.306
6285	78.0895	34.649	332.527	18.6174
6290	80.1581	34.649	380.105	21.7203
6295	77.0552	20.1688	345.973	23.2717
6300	66.1951	33.0975	377.519	24.306
6305	71.8837	7.24009	338.733	23.2717
6310	70.3323	10.8601	360.453	23.2717
6315	79.6409	10.343	383.725	21.2031
6320	72.918	12.4116	355.281	24.8232
6325	71.3666	11.8944	335.113	23.7889
6330	72.4009	10.8601	362.521	24.306
6335	72.918	9.82583	375.967	26.8917
6340	74.4695	9.30868	355.799	26.8917
6345	73.9523	12.9287	385.276	26.3746
6350	72.918	12.4116	373.899	22.7546
6355	80.1581	12.4116	347.007	26.8917
6360	79.1238	13.963	351.144	27.926
6365	76.5381	9.82583	351.144	25.3403
6370	72.4009	14.4802	334.595	28.9603
6375	72.4009	6.72294	421.476	31.0289
6380	71.3666	16.0316	377.002	28.9603
6385	79.6409	10.343	358.384	28.9603
6390	82.7438	12.9287	391.999	24.8232
6395	77.5724	10.8601	335.63	26.8917
6400	85.8467	22.7546	382.173	28.4432
6405	72.918	30.5118	354.247	26.8917
6410	74.9866	23.2717	367.693	29.4775
6415	71.8837	22.2374	419.925	28.9603
6420	76.0209	22.2374	354.247	28.4432
6425	68.2637	43.4405	384.759	32.5804
6430	76.5381	47.5777	415.271	30.5118
6435	67.2294	26.8917	384.759	24.8232
6440	77.0552	15.5145	425.096	28.9603
6445	73.9523	43.9577	394.068	27.926
6450	82.2267	49.1292	375.45	31.5461
6455	69.298	37.2347	375.967	28.4432
6460	71.3666	31.0289	378.553	28.4432
6465	71.8837	27.926	401.308	23.7889
6470	74.4695	28.9603	387.862	29.9946
6475	69.8151	39.3033	402.859	27.4089
6480	65.1608	47.0606	342.353	29.4775
6485	72.4009	40.8548	397.688	28.9603
6490	69.8151	18.1002	387.862	27.4089
6495	72.918	20.686	362.004	27.926
6500	75.5038	17.5831	400.79	27.926
6505	83.261	19.1345	427.682	28.4432
6510	79.1238	28.9603	401.825	27.4089
6515	87.3982	22.2374	390.447	29.4775
6520	75.5038	19.1345	372.347	29.9946
6525	78.6066	18.6174	344.938	26.8917
6530	74.9866	19.1345	363.039	28.4432
6535	78.6066	17.0659	388.379	25.8574
6540	86.3639	16.0316	368.727	22.2374
6545	77.5723	16.5488	401.825	24.306
6550	78.0895	12.9287	426.648	28.4432
6555	78.6066	18.1002	402.342	25.3403
6560	69.8151	16.5488	370.796	27.4089
6565	78.0895	17.5831	420.442	25.8574
6570	83.261	18.6174	393.033	23.2717
6575	76.5381	16.5488	359.936	19.6517
6580	70.8494	19.1345	392.516	29.9946
6585	76.0209	18.1002	367.693	30.5118
6590	72.918	19.1345	400.273	25.3403
6595	66.7122	19.6517	431.302	27.4089
6600	68.2637	19.1345	391.482	26.3746
6605	67.7465	48.0949	365.107	27.4089
6610	77.0552	77.5723	400.79	29.9946
6615	80.1581	89.4668	343.387	27.926
6620	74.4695	87.3982	362.521	27.926
6625	74.4695	14.9973	390.965	28.9603
6630	70.8494	14.4802	417.856	23.2717
6635	67.2294	13.963	343.904	26.3746
6640	83.261	9.30868	365.624	23.7889
6645	77.5723	12.9287	404.928	26.8917
6650	84.2953	13.4459	414.753	19.6517
6655	80.6752	12.4116	400.273	27.4089
6660	72.918	12.9287	345.456	27.4089
6665	76.5381	11.3773	373.382	27.926
6670	74.4695	4.65434	363.556	29.4775
6675	68.2637	12.4116	418.891	29.9946
6680	70.3323	11.3773	346.49	25.3403
6685	69.298	11.3773	373.899	28.4432
6690	72.4009	12.9287	394.585	24.8232
6695	65.6779	12.4116	369.244	22.7546
6700	67.2294	14.4802	383.207	26.3746
6705	73.4352	12.4116	418.891	26.8917
6710	64.1265	22.7546	369.762	30.5118
6715	69.298	53.2663	390.965	23.7889
6720	66.1951	89.9839	383.207	29.4775
6725	71.8837	50.6806	389.93	28.4432
6730	77.5724	9.82583	365.624	29.9946
6735	69.8151	10.343	392.516	31.5461
6740	78.6066	10.343	407.513	29.9946
6745	68.7808	11.8944	381.656	23.7889
6750	77.0552	11.8944	411.651	30.5118
6755	75.5038	13.963	362.521	24.306
6760	67.7465	10.8601	401.825	31.5461
6765	67.2294	11.3773	406.996	31.5461
6770	71.3666	9.82583	386.827	32.5804
6775	78.6066	7.75724	359.419	33.6147
6780	73.9523	9.82583	370.279	36.2004
6785	76.5381	11.3773	395.619	34.1318
6790	75.5038	29.4775	353.73	31.0289
6795	68.7808	37.2347	337.698	33.6147
6800	70.3323	67.7465	337.698	29.9946
6805	72.918	80.6752	387.345	31.5461
6810	76.5381	104.464	352.178	28.9603
6815	70.8494	93.604	399.756	30.5118
6820	63.0922	10.343	371.83	30.5118
6825	72.918	6.72294	371.83	29.9946
6830	58.955	17.0659	408.548	28.4432
6835	72.4009	17.0659	375.967	29.9946
6840	73.9523	13.963	354.764	34.649
6845	66.1951	27.4089	362.521	33.6147
6850	75.5038	24.306	407.513	33.6147
6855	80.6752	22.2374	365.107	35.6833
6860	73.4352	23.7889	385.793	23.2717
6865	68.7808	20.1688	357.35	26.8917
6870	68.7808	19.6517	394.068	34.1318
6875	67.2294	22.7546	400.79	28.4432
6880	66.7122	14.9973	371.313	31.0289
6885	65.1608	13.963	335.113	25.8574
6890	70.3323	18.1002	335.63	29.4775
6895	69.8151	35.1661	371.83	28.9603
6900	70.3323	30.5118	340.284	28.4432
6905	67.7465	29.4775	376.484	29.9946
6910	78.6066	28.9603	335.113	27.4089
6915	68.7808	31.0289	363.556	29.9946
6920	75.5038	25.3403	373.899	30.5118
6925	65.1608	32.0632	336.664	26.8917
6930	69.8151	14.4802	321.667	26.3746
6935	75.5038	13.963	342.87	25.3403
6940	73.4352	12.4116	355.281	29.9946
6945	68.2637	13.4459	327.872	28.4432
6950	73.9523	12.9287	360.453	30.5118
6955	80.6752	8.79153	341.318	31.5461
6960	71.8837	15.5145	356.833	33.6147
6965	76.0209	10.343	328.39	34.1318
6970	65.6779	41.3719	353.73	29.9946
6975	76.0209	54.8178	315.461	36.2004
6980	72.4009	81.7095	378.036	34.649
6985	64.6436	113.256	358.384	37.2347
6990	66.1951	43.9577	379.07	38.269
6995	67.2294	12.9287	309.772	39.3033
7000	75.5038	12.4116	309.772	39.3033
7005	74.4695	13.4459	357.35	33.0975
7010	68.2637	10.8601	317.529	32.0632
7015	69.298	11.8944	332.527	32.5804
7020	71.3666	8.79153	304.084	34.1318
7025	68.2637	18.1002	324.77	34.1318
7030	74.4695	47.0606	339.767	32.5804
7035	63.6093	19.1345	326.838	33.6147
7040	76.5381	15.5145	342.87	30.5118
7045	82.2267	14.4802	320.115	29.9946
7050	73.4352	16.5488	347.524	33.6147
7055	70.3323	22.2374	302.532	35.1661
7060	71.3666	25.8575	325.287	34.1318
7065	74.9866	23.2717	295.809	34.1318
7070	78.0895	21.2031	335.113	35.1661
7075	73.4352	24.8232	341.835	29.4775
7080	78.6066	19.1345	319.598	35.1661
7085	74.9866	19.1345	338.215	33.6147
7090	80.1581	22.2374	358.901	36.2004
7095	76.0209	20.1688	340.801	31.5461
7100	66.1951	22.2374	361.487	32.0632
7105	79.1238	21.7203	313.909	32.0632
7110	73.4352	21.7203	354.764	33.0975
7115	67.7465	22.7546	312.875	32.0632
7120	73.4352	21.7203	285.983	36.7176
7125	82.2267	21.2031	315.978	34.1318
7130	74.9866	19.1345	325.287	33.0975
7135	68.2637	19.6517	303.049	34.649
7140	73.4352	20.686	329.941	27.926
7145	80.1581	22.2374	282.363	34.649
7150	77.0552	14.9973	309.772	34.1318
7155	83.261	20.686	272.02	34.1318
7160	69.8151	22.7546	302.532	35.6833
7165	70.8494	21.7203	328.907	35.1661
7170	68.2637	32.0632	308.221	35.6833
7175	77.5723	24.8232	280.295	34.1318
7180	66.1951	23.2717	339.767	36.2004
7185	76.0209	25.3403	319.081	35.1661
7190	73.4352	26.3746	345.456	35.1661
7195	71.8837	26.3746	320.115	32.0632
7200	76.5381	24.306	339.25	32.5804
7205	87.3982	23.7889	314.944	31.0289
7210	77.5723	24.8232	297.878	34.649
7215	68.7808	24.306	317.529	36.2004
7220	70.3323	22.7546	336.664	35.6833
7225	84.8124	15.5145	312.358	31.0289
7230	81.1924	14.4802	316.495	34.1318
7235	76.0209	16.0316	303.566	36.2004
7240	73.9523	8.79153	312.358	35.6833
7245	79.1238	12.4116	335.63	36.2004
7250	89.9839	30.5118	315.978	32.5804
7255	81.7095	36.2004	341.835	36.2004
7260	78.0895	12.4116	300.981	29.9946
7265	79.6409	12.9287	336.147	33.0975
7270	74.9866	9.82583	314.944	30.5118
7275	80.6752	12.4116	315.978	36.2004
7280	80.1581	9.82583	298.395	32.5804
7285	92.0525	12.9287	316.495	31.5461
7290	92.0525	11.3773	329.941	33.0975
7295	95.1554	11.8944	307.187	30.5118
7300	89.9839	11.8944	318.564	30.5118
7305	86.881	9.82583	287.018	33.0975
7310	85.3296	11.8944	315.461	30.5118
7315	80.1581	13.963	280.295	31.0289
7320	85.3296	11.3773	314.427	30.5118
7325	87.9153	11.3773	286.501	31.0289
7330	95.1554	12.9287	299.429	34.1318
7335	98.7755	14.4802	315.461	32.5804
7340	94.1211	8.27438	289.086	31.0289
7345	91.0182	12.9287	305.118	32.5804
7350	101.361	12.4116	281.329	33.6147
7355	102.913	12.9287	307.187	26.8917
7360	91.0182	8.79153	290.638	27.926
7365	95.6726	8.79153	294.258	25.8575
7370	122.564	12.9287	278.226	33.6147
7375	131.873	12.4116	292.189	29.9946
7380	55.3349	11.8944	300.464	28.9603
7385	65.1608	12.4116	285.983	33.6147
7390	76.0209	9.30868	309.772	37.7519
7395	66.1951	11.3773	280.812	33.0975
7400	61.5407	12.9287	265.297	32.5804
7405	81.1924	8.79153	283.398	33.6147
7410	73.9523	8.79153	294.258	32.0632
7415	86.881	10.343	287.018	32.5804
7420	95.1554	11.8944	305.118	31.0289
7425	18.6174	9.30868	257.54	31.5461
7430	17.0659	12.9287	299.429	27.4089
7435	20.686	12.9287	296.326	29.4775
7440	18.1002	12.9287	292.189	31.5461
7445	24.8232	13.963	298.912	34.649
7450	25.8575	13.963	291.155	34.1318
7455	21.2031	13.963	288.569	35.1661
7460	23.2717	13.963	278.226	33.6147
7465	31.5461	13.963	278.743	35.1661
7470	20.1688	9.30868	308.221	31.0289
7475	20.686	10.8601	274.089	33.6147
7480	25.3403	12.9287	287.018	35.6833
7485	27.926	12.9287	311.324	34.1318
7490	27.926	13.963	263.229	37.2347
7495	24.306	9.30868	303.049	34.649
7500	20.1688	12.4116	293.223	37.2347
7505	20.686	12.4116	273.055	38.269
7510	33.6147	12.4116	291.155	38.269
7515	26.3746	10.8601	307.187	36.2004
7520	28.9603	9.82583	290.638	39.3033
7525	24.306	11.3773	288.052	40.3376
7530	26.3746	10.8601	273.572	41.8891
7535	23.7889	8.27438	260.643	39.8205
7540	24.306	12.4116	294.258	41.3719
7545	30.5118	12.9287	288.569	42.4062
7550	28.9603	10.8601	270.469	42.4062
7555	24.306	10.343	294.258	40.8548
7560	29.9946	9.30868	303.566	41.8891
7565	29.4775	11.3773	273.572	42.4062
7570	26.8917	10.343	278.226	42.4062
7575	34.1318	14.4802	284.432	40.3376
7580	33.6147	10.343	300.464	38.269
7585	33.6147	11.8944	281.846	37.7519
7590	25.8574	13.4459	279.778	35.1661
7595	26.3746	8.79153	315.461	34.1318
7600	27.4089	13.4459	271.503	34.1318
7605	27.926	9.82583	289.086	37.7519
7610	38.7862	11.8944	306.152	38.7862
7615	26.3746	11.8944	329.941	35.6833
7620	34.649	12.4116	299.946	36.2004
7625	32.5804	11.8944	273.055	36.7176
7630	28.9603	11.8944	335.113	33.0975
7635	37.2347	10.8601	292.189	37.2347
7640	30.5118	10.343	334.078	34.649
7645	39.3033	12.4116	315.461	32.5804
7650	31.5461	11.8944	299.429	42.4062
7655	33.0975	12.4116	299.429	34.1318
7660	29.4775	12.9287	300.464	41.3719
7665	35.1661	12.4116	308.221	39.8205
7670	27.4089	12.4116	296.844	41.8891
7675	26.8917	12.9287	322.701	38.269
7680	27.4089	9.82583	321.15	38.269
7685	28.9603	13.963	312.875	36.7176
7690	41.8891	13.963	298.395	40.8548
7695	33.0975	12.4116	307.187	39.8205
7700	39.8205	12.4116	327.355	41.8891
7705	34.1318	12.4116	348.041	41.3719
7710	39.3033	11.8944	330.975	42.4062
7715	34.1318	13.963	355.281	39.8205
7720	28.9603	13.963	306.669	39.8205
7725	43.9577	11.8944	341.835	35.6833
7730	36.7176	11.3773	329.941	37.2347
7735	44.4748	16.0316	340.801	38.7862
7740	34.649	10.343	356.316	35.1661
7745	33.0975	10.343	340.284	35.6833
7750	35.6833	11.3773	359.419	40.8548
7755	34.1318	9.82583	348.041	41.8891
7760	34.1318	11.3773	368.727	30.5118
7765	35.1661	12.4116	323.735	32.5804
7770	37.7519	10.8601	365.624	33.0975
7775	33.6147	11.3773	343.387	34.1318
7780	47.5777	9.82583	354.764	31.5461
7785	33.0975	9.82583	332.527	34.1318
7790	47.5777	12.4116	348.041	32.0632
7795	34.1318	9.82583	379.587	36.7176
7800	44.992	11.3773	368.727	34.649
7805	42.4062	11.8944	393.55	34.649
7810	36.2004	11.3773	364.59	34.649
7815	34.649	11.3773	364.59	35.1661
7820	33.0975	11.8944	389.93	35.6833
7825	50.1635	9.82583	378.036	33.0975
7830	38.269	13.4459	360.453	36.2004
7835	37.7519	13.4459	393.033	37.2347
7840	41.3719	13.4459	378.553	35.6833
7845	44.992	12.4116	394.585	36.7176
7850	42.4062	12.4116	421.476	39.3033
7855	47.0606	11.8944	395.619	35.6833
7860	42.4062	13.4459	420.959	38.7862
7865	45.5091	10.8601	392.516	39.3033
7870	53.2663	13.4459	408.031	39.3033
7875	44.4748	12.4116	380.105	39.3033
7880	53.7835	12.9287	430.785	35.6833
7885	46.0263	12.9287	399.756	32.5804
7890	42.9234	11.8944	412.685	32.0632
7895	42.4062	12.9287	386.827	38.269
7900	46.0263	11.8944	419.925	37.2347
7905	43.9577	12.9287	455.608	32.0632
7910	47.5777	9.82583	455.608	35.1661
7915	57.4035	12.4116	464.917	38.269
7920	52.7492	9.82583	408.031	36.7176
7925	47.5777	13.4459	429.751	34.1318
7930	52.232	12.4116	426.131	35.1661
7935	59.4721	13.4459	433.888	35.6833
7940	62.575	14.4802	416.305	33.6147
7945	54.8178	14.9973	442.68	26.3746
7950	58.955	11.3773	466.986	37.7519
7955	62.0579	14.4802	429.234	35.1661
7960	55.3349	13.4459	445.782	35.6833
7965	58.4378	13.4459	493.877	35.6833
7970	57.9207	13.4459	439.06	36.7176
7975	70.8494	10.8601	478.363	34.1318
7980	63.6093	10.343	454.057	35.1661
7985	68.2637	13.4459	479.914	34.649
7990	66.1951	10.8601	453.54	35.1661
7995	75.5038	10.8601	470.606	35.1661
8000	65.1608	10.343	507.323	35.6833
8005	61.0236	7.24009	413.719	38.269
8010	73.4352	11.8944	447.851	37.2347
8015	74.4695	12.4116	473.708	35.6833
8020	71.8837	10.343	505.772	36.2004
8025	65.1608	12.4116	461.297	35.1661
8030	83.261	11.3773	413.719	37.7519
8035	81.1924	11.8944	445.782	35.6833
8040	82.7438	10.8601	481.983	39.8205
8045	85.8467	12.4116	509.392	39.3033
8050	79.1238	9.30868	475.26	39.8205
8055	89.9839	12.9287	443.197	35.6833
8060	98.7755	9.82583	480.431	33.6147
8065	79.6409	12.4116	500.6	38.7862
8070	88.4325	12.9287	443.714	37.7519
8075	100.327	13.4459	499.566	33.6147
8080	91.5354	9.82583	427.165	36.2004
8085	89.9839	8.79153	463.366	37.7519
8090	76.5381	14.4802	443.197	41.8891
8095	92.0525	10.8601	399.239	38.7862
8100	78.0895	12.9287	492.326	39.8205
8105	77.0552	10.8601	455.091	41.3719
8110	80.1581	12.9287	419.408	40.3376
8115	82.2267	13.4459	464.4	39.3033
8120	103.43	12.9287	493.36	36.2004
8125	95.6726	12.4116	453.54	32.5804
8130	101.361	12.9287	400.273	35.6833
8135	90.5011	12.9287	485.603	37.7519
8140	81.1924	11.3773	376.484	36.7176
8145	83.7781	12.4116	428.717	36.7176
8150	83.261	12.9287	442.162	37.2347
8155	82.2267	12.4116	476.811	28.9603
8160	92.5697	11.8944	448.368	36.2004
8165	75.5038	13.4459	469.571	32.0632
8170	83.7781	11.8944	406.479	33.6147
8175	81.7095	10.343	373.899	36.2004
8180	74.4695	15.5145	460.263	33.6147
8185	80.6752	14.4802	387.862	35.1661
8190	93.0868	14.4802	398.205	37.7519
8195	81.1924	10.8601	432.337	37.2347
8200	84.2953	15.5145	406.996	35.6833
8205	100.327	8.79153	435.957	35.1661
8210	88.9496	10.8601	449.92	33.6147
8215	95.6726	13.4459	420.442	34.1318
8220	96.1897	14.4802	431.819	35.1661
8225	83.7781	22.2374	444.231	29.9946
8230	101.878	19.6517	413.202	35.1661
8235	92.5697	17.0659	386.31	30.5118
8240	97.7412	17.5831	435.957	35.1661
8245	78.6066	12.9287	393.033	36.7176
8250	71.3666	12.9287	412.685	36.2004
8255	78.0895	16.0316	385.276	37.2347
8260	69.298	11.8944	417.339	35.6833
8265	74.4695	14.9973	441.645	34.649
8270	75.5038	15.5145	393.55	38.269
8275	88.9496	15.5145	442.68	34.649
8280	77.0552	16.0316	380.622	31.5461
8285	72.918	14.9973	408.548	35.6833
8290	84.2953	17.0659	396.136	35.6833
8295	89.9839	15.5145	411.651	35.1661
8300	85.3296	11.3773	377.002	35.6833
8305	80.6752	13.4459	408.031	35.6833
8310	78.6066	17.5831	436.991	38.7862
8315	82.7438	11.8944	410.616	39.3033
8320	77.0552	15.5145	438.542	36.2004
8325	78.0895	17.0659	378.553	36.2004
8330	99.8098	17.0659	420.959	37.7519
8335	85.3296	16.5488	386.31	40.3376
8340	78.6066	15.5145	403.893	33.6147
8345	78.0895	17.0659	379.07	42.9234
8350	81.7095	14.4802	395.619	40.3376
8355	94.1211	16.0316	414.753	39.3033
8360	88.4325	13.963	382.69	41.3719
8365	76.0209	16.0316	433.371	42.4062
8370	93.604	13.4459	397.688	43.4405
8375	108.084	14.4802	413.719	41.8891
8380	81.7095	12.9287	416.305	36.7176
8385	88.9496	14.9973	378.553	36.7176
8390	99.2926	14.9973	389.93	37.2347
8395	92.5697	16.0316	387.862	38.7862
8400	93.604	13.963	413.719	40.8548
8405	86.3639	15.5145	399.756	37.2347
8410	95.1554	14.4802	362.004	41.3719
8415	85.8467	14.9973	388.379	41.3719
8420	78.6066	13.4459	406.996	44.4748
8425	84.8124	13.4459	418.374	44.992
8430	85.8467	18.1002	422.511	41.3719
8435	97.7412	16.5488	357.867	43.9577
8440	84.8124	16.0316	407.513	41.8891
8445	85.3296	17.0659	377.519	43.4405
8450	87.3982	17.5831	412.168	42.4062
8455	72.918	15.5145	359.936	39.3033
8460	74.9866	16.5488	384.242	42.4062
8465	89.4668	16.0316	401.825	43.4405
8470	91.0182	12.4116	431.819	42.9234
8475	103.947	16.5488	392.516	44.4748
8480	89.9839	17.5831	439.577	42.4062
8485	97.224	16.0316	408.031	39.3033
8490	92.0525	10.8601	415.271	42.4062
8495	98.7755	16.5488	425.096	46.0263
8500	118.944	12.9287	425.614	47.0606
8505	111.704	10.8601	403.893	46.5434
8510	96.7069	12.4116	429.234	44.992
8515	109.636	14.4802	451.471	33.0975
8520	100.844	14.9973	420.442	21.7203
8525	106.016	14.9973	445.782	22.2374
8530	93.0868	12.4116	412.685	23.2717
8535	95.1554	13.4459	427.165	22.2374
8540	75.5038	15.5145	445.782	24.8232
8545	97.7412	15.5145	371.313	20.686
8550	87.3982	14.9973	394.068	21.2031
8555	103.43	17.0659	394.068	23.7889
8560	94.6383	16.5488	445.265	24.306
8565	97.224	16.5488	399.756	24.306
8570	88.4325	15.5145	389.93	26.3746
8575	88.4325	15.5145	405.445	26.3746
8580	91.5354	13.963	360.453	26.3746
8585	100.844	17.0659	396.136	27.4089
8590	110.153	17.0659	351.144	21.7203
8595	102.396	16.5488	386.827	25.8575
8600	99.8098	13.963	386.827	26.3746
8605	90.5011	13.963	435.439	23.7889
8610	97.224	16.5488	393.55	24.8232
8615	107.567	12.4116	431.819	22.2374
8620	98.7755	15.5145	400.79	31.0289
8625	115.841	14.4802	343.387	31.5461
8630	102.396	14.4802	388.379	29.9946
8635	88.9496	14.9973	335.113	28.9603
8640	93.604	11.8944	378.553	28.9603
8645	91.0182	15.5145	340.284	28.9603
8650	106.016	16.5488	386.827	29.9946
8655	100.844	16.5488	401.308	26.8917
8660	95.6726	12.9287	428.717	28.9603
8665	106.016	16.5488	406.479	31.5461
8670	88.4325	16.5488	356.833	27.926
8675	84.8124	13.4459	395.102	28.9603
8680	104.464	18.1002	368.727	30.5118
8685	92.5697	16.5488	391.999	30.5118
8690	99.2926	14.4802	388.896	29.4775
8695	88.9496	18.1002	420.959	31.5461
8700	91.5354	17.0659	391.999	28.4432
8705	97.7412	16.0316	369.762	27.4089
8710	86.881	16.5488	391.999	28.9603
8715	71.3666	17.5831	403.376	29.4775
8720	73.4352	14.9973	415.788	27.926
8725	95.1554	18.1002	389.413	25.8575
8730	92.0525	16.5488	387.862	26.3746
8735	106.533	15.5145	397.688	29.9946
8740	103.43	13.4459	409.582	27.926
8745	98.2583	12.4116	386.827	31.5461
8750	120.496	16.5488	401.825	26.3746
8755	97.7412	12.9287	383.207	29.4775
8760	106.533	13.4459	408.548	29.4775
8765	112.221	12.4116	388.896	26.3746
8770	99.2926	14.4802	401.825	24.8232
8775	102.396	12.9287	377.002	32.5804
8780	92.0525	12.9287	391.999	31.5461
8785	114.807	13.4459	406.479	29.4775
8790	104.464	18.6174	383.207	31.0289
8795	121.013	16.0316	353.73	33.6147
8800	112.738	17.0659	375.45	32.5804
8805	103.43	16.5488	363.556	31.5461
8810	94.6383	17.0659	380.105	29.4775
8815	118.944	14.9973	353.213	28.9603
8820	99.8098	16.0316	376.484	31.0289
8825	99.8098	16.5488	388.379	31.0289
8830	116.359	18.1002	360.453	29.4775
8835	101.878	17.0659	393.033	27.926
8840	104.464	17.0659	348.558	31.5461
8845	97.7412	16.5488	383.207	29.9946
8850	111.704	17.0659	354.764	31.5461
8855	109.118	16.0316	355.281	31.0289
8860	116.359	13.4459	347.524	29.9946
8865	99.8098	11.8944	341.318	32.5804
8870	97.224	16.5488	391.999	31.5461
8875	101.878	10.343	351.661	34.649
8880	93.604	16.0316	387.345	27.926
8885	114.807	18.6174	339.767	34.1318
8890	103.947	15.5145	379.587	34.649
8895	106.016	15.5145	387.862	33.0975
8900	123.081	16.0316	366.659	34.649
8905	105.498	16.0316	383.207	28.9603
8910	113.256	14.4802	349.593	31.5461
8915	75.5038	18.6174	359.936	28.4432
8920	78.6066	13.963	358.384	32.5804
8925	75.5038	17.5831	360.453	33.0975
8930	108.601	12.9287	334.595	33.6147
8935	61.5407	19.1345	367.693	31.0289
8940	83.261	14.9973	345.973	36.2004
8945	70.8494	18.1002	345.973	27.926
8950	77.5724	17.5831	380.105	32.5804
8955	65.1608	16.0316	398.205	33.0975
8960	72.918	17.0659	372.864	31.0289
8965	85.8467	14.9973	404.411	34.649
8970	72.918	15.5145	381.139	35.1661
8975	88.9496	16.0316	381.139	33.6147
8980	77.0552	13.963	383.725	26.8917
8985	76.0209	14.4802	351.661	36.2004
8990	69.8151	17.0659	404.411	36.2004
8995	88.4325	14.4802	405.962	34.649
9000	70.3323	16.5488	362.521	36.7176
9005	71.3666	12.9287	350.11	33.6147
9010	71.3666	15.5145	406.996	30.5118
9015	80.6752	13.963	389.413	35.1661
9020	94.6383	16.0316	363.039	38.7862
9025	82.7438	15.5145	390.447	38.7862
9030	82.2267	16.5488	350.627	40.3376
9035	86.3639	16.5488	389.413	38.269
9040	91.5354	14.4802	342.87	41.8891
9045	104.981	17.5831	409.582	40.3376
9050	98.2583	12.4116	382.173	36.2004
9055	114.807	17.0659	367.176	40.3376
9060	105.498	10.8601	387.862	37.2347
9065	106.533	17.0659	407.513	43.4405
9070	109.636	16.5488	381.656	43.9577
9075	113.773	17.0659	340.801	44.992
9080	106.016	14.9973	388.379	44.992
9085	115.841	18.1002	407.513	44.992
9090	122.047	16.5488	360.453	43.9577
9095	121.53	14.4802	333.561	42.4062
9100	82.2267	16.5488	368.21	41.8891
9105	90.5011	17.0659	386.827	41.8891
9110	108.601	12.9287	361.487	41.8891
9115	113.256	10.8601	388.379	47.5777
9120	101.878	12.4116	411.133	47.5777
9125	125.667	14.4802	368.727	44.4748
9130	97.7412	14.4802	322.184	42.9234
9135	102.913	16.0316	375.967	44.992
9140	110.153	16.5488	375.967	45.5091
9145	107.05	16.5488	366.659	44.992
9150	123.599	12.4116	332.01	46.5434
9155	121.53	17.0659	355.799	40.3376
9160	109.636	17.0659	383.207	42.9234
9165	122.564	16.5488	406.996	34.649
9170	115.324	16.0316	381.656	44.4748
9175	105.498	20.1688	401.308	44.4748
9180	112.221	18.6174	357.867	44.992
9185	108.084	16.5488	402.342	44.992
9190	99.2926	17.5831	378.036	40.8548
9195	107.567	17.0659	362.521	47.0606
9200	122.047	18.1002	356.316	46.0263
9205	114.807	12.9287	380.622	39.3033
9210	116.876	17.0659	405.445	38.7862
9215	99.2926	16.5488	383.207	36.7176
9220	108.084	16.5488	359.936	40.3376
9225	62.575	18.1002	378.036	36.7176
9230	72.4009	16.5488	396.653	38.7862
9235	73.9523	16.0316	387.345	38.269
9240	77.5723	17.0659	385.276	36.2004
9245	94.1211	14.9973	360.453	40.3376
9250	78.0895	13.4459	394.585	41.3719
9255	77.5724	16.0316	364.073	41.3719
9260	89.9839	15.5145	382.173	40.3376
9265	98.7755	16.5488	399.239	33.0975
9270	95.6726	13.963	372.864	38.7862
9275	86.881	17.0659	393.033	37.2347
9280	79.6409	14.4802	364.073	37.2347
9285	85.8467	17.0659	400.273	38.7862
9290	105.498	18.1002	400.273	33.6147
9295	91.5354	18.1002	390.447	36.2004
9300	112.221	15.5145	403.376	34.1318
9305	106.016	17.5831	375.45	36.2004
9310	110.67	18.1002	355.281	39.3033
9315	95.1554	16.5488	367.693	35.6833
9320	103.43	14.9973	391.482	37.7519
9325	102.913	15.5145	363.556	36.7176
9330	95.1554	18.1002	379.587	37.7519
9335	95.1554	17.0659	356.833	37.2347
9340	23.2717	16.5488	374.416	37.7519
9345	22.7546	15.5145	358.384	37.2347
9350	20.686	14.9973	374.416	38.7862
9355	17.0659	21.7203	389.93	35.1661
9360	17.5831	42.9234	348.558	37.2347
9365	17.0659	55.8521	384.759	40.3376
9370	22.7546	55.3349	354.247	38.7862
9375	32.0632	50.1635	390.447	38.269
9380	25.3403	47.0606	349.076	41.3719
9385	29.4775	43.4405	372.864	40.8548
9390	16.5488	39.3033	355.799	40.3376
9395	16.0316	41.8891	372.864	38.7862
9400	11.3773	41.8891	363.039	42.4062
9405	23.2717	42.4062	361.487	37.7519
9410	20.1688	41.8891	394.585	38.7862
9415	17.0659	39.8205	365.624	41.3719
9420	15.5145	42.4062	344.421	41.8891
9425	21.2031	42.4062	365.624	40.8548
9430	18.1002	39.8205	385.276	42.9234
9435	14.9973	37.2347	350.11	44.4748
9440	24.306	42.9234	367.693	41.8891
9445	20.686	40.3376	340.284	41.8891
9450	18.6174	36.2004	375.45	35.6833
9455	20.1688	34.1318	382.69	40.3376
9460	14.9973	38.7862	362.521	42.9234
9465	18.1002	35.6833	339.25	44.992
9470	15.5145	39.8205	397.688	41.3719
9475	19.1345	35.6833	380.622	45.5091
9480	16.5488	37.7519	342.353	44.4748
9485	19.1345	38.7862	374.416	40.8548
9490	16.0316	37.7519	374.416	40.3376
9495	22.7546	38.7862	373.382	38.269
9500	21.2031	36.7176	344.938	40.8548
9505	16.0316	39.3033	404.411	39.8205
9510	23.2717	37.7519	380.622	39.8205
9515	23.2717	37.7519	356.316	40.8548
9520	23.2717	38.269	379.587	40.8548
9525	23.7889	38.7862	401.308	38.269
9530	19.1345	40.8548	377.002	43.4405
9535	18.1002	40.3376	398.205	41.3719
9540	25.3403	41.3719	372.347	41.3719
9545	18.6174	41.3719	336.147	39.8205
9550	28.9603	41.3719	356.833	41.3719
9555	19.6517	42.9234	325.287	42.9234
9560	20.686	39.8205	353.73	42.4062
9565	23.7889	48.612	378.553	44.992
9570	17.5831	49.6463	400.79	41.8891
9575	29.4775	51.1978	358.901	41.8891
9580	21.7203	51.1978	322.701	41.8891
9585	31.5461	49.6463	371.83	40.8548
9590	26.3746	50.6806	327.872	44.4748
9595	25.8575	50.6806	376.484	40.3376
9600	24.8232	54.3006	321.15	42.9234
9605	29.9946	54.3006	351.661	40.3376
9610	25.3403	53.7835	373.382	41.8891
9615	21.7203	49.6463	394.068	39.8205
9620	24.8232	46.0263	369.762	43.4405
9625	27.4089	49.6463	312.358	43.9577
9630	34.649	50.1635	373.382	40.3376
9635	26.3746	49.6463	327.872	43.4405
9640	27.926	49.1292	371.313	43.4405
9645	27.926	45.5091	389.93	44.4748
9650	27.4089	47.5777	363.556	45.5091
9655	28.9603	45.5091	348.041	46.5434
9660	34.1318	50.6806	353.73	39.3033
9665	36.7176	46.5434	365.624	40.3376
9670	27.4089	50.6806	386.31	40.3376
9675	22.2374	51.7149	357.867	41.3719
9680	29.9946	52.7492	388.379	44.992
9685	38.269	49.6463	365.107	42.9234
9690	30.5118	55.3349	380.622	43.9577
9695	27.4089	52.7492	358.901	46.5434
9700	32.5804	44.4748	364.073	42.9234
9705	34.1318	50.6806	348.558	43.9577
9710	35.6833	51.1978	362.521	41.3719
9715	29.4775	51.1978	340.801	42.4062
9720	40.3376	47.5777	362.004	42.9234
9725	27.4089	50.1635	383.725	40.3376
9730	24.306	52.232	361.487	42.9234
9735	26.3746	52.232	376.484	39.3033
9740	38.269	50.1635	354.764	37.7519
9745	37.2347	51.1978	358.901	41.8891
9750	34.1318	48.0949	343.387	42.9234
9755	39.3033	52.232	358.901	44.992
9760	36.2004	54.8178	373.899	36.7176
9765	32.5804	56.3692	355.799	39.3033
9770	37.7519	51.1978	369.244	45.5091
9775	40.3376	55.3349	355.799	44.4748
9780	32.0632	56.3692	371.313	40.8548
9785	30.5118	58.955	347.007	40.8548
9790	34.1318	56.8864	367.693	39.3033
9795	29.9946	51.7149	339.767	37.2347
9800	30.5118	54.3006	370.796	44.992
9805	36.2004	54.8178	340.284	41.3719
9810	41.8891	54.3006	352.178	43.4405
9815	33.0975	53.7835	338.215	46.5434
9820	39.8205	51.7149	352.696	43.4405
9825	30.5118	54.8178	370.279	40.3376
9830	33.6147	54.3006	348.041	42.4062
9835	30.5118	52.232	373.899	42.9234
9840	37.2347	53.7835	336.147	36.7176
9845	39.8205	54.3006	370.796	42.4062
9850	36.7176	54.3006	332.527	43.4405
9855	32.5804	50.6806	352.178	44.4748
9860	37.7519	52.232	340.284	45.5091
9865	44.4748	52.232	350.627	46.0263
9870	39.3033	50.6806	325.804	44.4748
9875	42.4062	50.6806	325.287	46.0263
9880	40.3376	48.0949	360.97	41.3719
9885	44.4748	45.5091	336.147	39.8205
9890	35.1661	49.1292	367.693	39.3033
9895	37.7519	48.612	338.733	40.3376
9900	46.5434	40.8548	359.419	38.269
9905	36.7176	45.5091	332.01	42.9234
9910	31.0289	47.5777	353.213	42.9234
9915	39.3033	46.0263	327.355	40.8548
9920	42.4062	37.7519	344.938	42.9234
9925	36.2004	46.5434	365.107	38.7862
9930	34.1318	46.0263	383.207	41.8891
9935	30.5118	45.5091	348.041	40.3376
9940	34.1318	36.7176	325.287	34.1318
9945	31.5461	44.992	355.281	34.1318
9950	36.7176	46.5434	366.659	36.2004
9955	34.649	45.5091	348.558	42.4062
9960	32.5804	46.5434	324.77	43.4405
9965	36.2004	43.4405	343.904	42.4062
9970	32.5804	49.1292	333.561	38.7862
9975	35.1661	47.0606	383.207	40.3376
9980	42.9234	42.4062	324.77	44.4748
9985	37.7519	47.5777	381.656	43.4405
[truncated: 883 more rows]

## Sheet: Fig. 3d
	Syringe#1	Syringe #2	Syringe #3	Syringe #4	Syringe #5	Syringe #6
Time (sec)	Differential Pressure (mmHg)	Differential Pressure (mmHg)	Differential Pressure (mmHg)	Differential Pressure (mmHg)	Differential Pressure (mmHg)	Differential Pressure (mmHg)
0	2.58575	2.59	1.03	1.55	28.4405	9.8249
5	2.0686	1.55	1.55	2.07	35.1628	10.342
10	1.55145	3.62	7.76	2.07	37.7483	17.5814
15	2.0686	1.55	2.07	0.52	68.2572	10.342
20	0	2.59	2.59	0.52	95.1464	10.342
25	4.13719	0	1.03	2.59	127.207	9.8249
30	0.517149	1.55	4.14	1.55	165.989	9.8249
35	0	3.62	3.1	2.07	2.0684	10.8591
40	4.65434	2.07	1.55	1.03	6.7223	8.7907
45	4.13719	1.55	4.14	5.69	12.4104	8.2736
50	6.72294	3.62	2.07	1.03	8.2736	9.8249
55	5.17149	3.62	2.59	3.1	1.5513	9.3078
60	7.75723	1.03	1.55	2.07	4.1368	11.3762
65	4.65434	5.17	10.86	11.38	2.0684	30.5089
70	8.27438	6.72	5.69	3.62	0.5171	30.5089
75	4.65434	3.1	3.62	1.55	4.1368	39.8167
80	3.10289	10.86	4.14	0.52	1.5513	39.8167
85	3.62004	4.14	0.52	3.62	0.5171	36.7141
90	6.72294	6.72	13.45	2.07	2.5855	28.4405
95	0.517149	9.31	6.72	0	0	11.3762
100	2.0686	0	12.41	11.89	4.1368	8.2736
105	1.0343	10.86	4.65	1.03	1.5513	7.2394
110	3.10289	1.55	1.55	7.76	9.3078	5.6881
115	5.17149	6.72	11.89	3.1	7.7565	28.4405
120	5.17149	1.55	1.03	0.52	5.171	23.7866
125	5.68864	6.72	3.62	12.41	0	30.5089
130	1.55145	0.52	1.03	1.03	4.1368	37.7483
135	2.58575	1.03	0.52	15	0	35.6799
140	2.58575	1.55	5.69	4.14	5.6881	5.171
145	4.65434	0.52	2.07	11.38	5.171	19.1327
150	5.17149	9.31	5.17	4.14	4.1368	33.6115
155	7.24009	0.52	0.52	10.34	6.7223	46.539
160	4.65434	6.72	0.52	0.52	8.2736	41.368
165	5.17149	7.76	7.76	1.03	10.8591	28.4405
170	4.13719	1.55	0.52	9.83	2.5855	5.6881
175	5.17149	4.14	5.69	2.07	4.6539	3.6197
180	4.13719	1.03	3.62	7.76	7.7565	5.171
185	3.62004	9.31	7.24	3.62	6.7223	14.9959
190	4.13719	1.03	2.59	7.24	7.7565	35.6799
195	3.62004	2.07	7.76	2.07	3.6197	57.9152
200	3.10289	0.52	1.03	6.72	2.5855	79.1163
205	5.68864	3.1	3.1	0	2.5855	121.001
210	4.65434	11.38	4.14	2.59	4.1368	134.446
215	4.65434	1.55	1.55	1.03	6.2052	140.651
220	6.20579	8.79	5.17	4.14	4.6539	141.685
225	4.65434	0	0.52	1.03	3.6197	148.408
230	4.13719	7.76	2.59	0.52	4.1368	159.267
235	6.20579	0	0.52	2.07	9.8249	181.502
240	0.517149	3.62	6.21	1.03	9.3078	207.874
245	2.58575	6.21	5.17	2.07	2.0684	237.866
250	4.65434	0	5.69	1.03	3.6197	235.798
255	6.72294	6.21	8.27	1.55	3.1026	22.7524
260	5.17149	0.52	2.59	1.03	7.7565	23.2695
265	3.10289	2.07	7.76	1.03	8.2736	28.9576
270	3.62004	2.07	2.07	2.07	2.0684	84.2873
275	2.58575	3.1	6.21	1.03	10.342	112.211
280	2.58575	0	2.59	0	10.8591	146.856
285	2.0686	0.52	11.38	1.03	3.1026	179.434
290	1.55145	2.59	2.59	0.52	8.7907	227.007
295	7.24009	2.59	6.21	4.14	3.6197	274.063
300	6.72294	4.65	16.55	2.07	11.3762	330.944
305	5.68864	0	0	2.59	9.8249	401.27
310	6.72294	2.59	14.48	1.03	6.2052	4.6539
315	6.20579	6.21	5.17	0	2.5855	7.2394
320	5.17149	2.07	6.21	0.52	1.0342	2.5855
325	2.58575	0.52	7.24	0.52	5.6881	5.171
330	2.58575	2.07	3.62	11.38	6.2052	5.6881
335	3.10289	10.34	7.76	2.59	12.4104	3.6197
340	2.0686	3.1	0.52	11.89	10.8591	4.6539
345	3.10289	6.72	18.1	2.07	10.342	5.6881
350	4.65434	1.03	1.55	0.52	5.171	0.5171
355	5.68864	4.14	14.48	1.03	1.0342	17.0643
360	5.68864	8.27	6.21	1.55	4.6539	6.7223
365	4.13719	0	2.59	11.89	7.2394	42.9193
370	5.17149	12.93	17.58	0	2.0684	44.9877
375	5.68864	0.52	3.1	8.79	7.2394	43.4364
380	6.72294	6.72	15.51	2.07	7.2394	89.4583
385	6.72294	1.55	2.59	2.07	6.7223	97.7319
390	3.62004	5.69	6.72	1.55	5.171	174.78
395	4.13719	13.45	4.65	9.83	2.5855	223.387
400	5.17149	1.55	3.62	1.03	5.6881	279.234
405	6.72294	7.24	6.21	0	7.2394	375.415
410	7.24009	0.52	0	7.24	6.7223	451.945
415	6.20579	0	8.79	0	11.3762	519.686
420	2.58575	2.07	6.21	1.03	10.8591	618.452
425	0.517149	1.03	4.65	1.55	0.5171	723.94
430	0.517149	3.62	6.72	4.65	3.1026	2.0684
435	3.62004	1.55	2.59	1.03	4.6539	4.6539
440	3.10289	3.1	10.34	4.14	7.7565	0
445	3.10289	0.52	1.55	6.72	7.2394	1.0342
450	5.17149	0.52	9.83	2.59	9.8249	17.0643
455	1.55145	2.07	1.03	6.72	7.7565	1.0342
460	4.65434	2.59	6.21	0	10.8591	2.0684
465	2.0686	10.86	8.27	5.69	9.8249	8.7907
470	3.10289	3.62	7.76	0.52	7.2394	1.0342
475	5.17149	10.86	10.86	0	7.2394	3.1026
480	6.72294	0	10.86	5.69	10.8591	5.171
485	4.65434	9.83	7.76	1.55	8.2736	11.3762
490	6.20579	1.03	0.52	4.14	7.7565	12.4104
495	4.13719	4.14	4.65	1.55	4.1368	5.171
500	5.68864	7.24	0.52	1.03	0.5171	4.1368
505	7.24009	4.65	2.59	1.03	5.171	5.171
510	5.68864	7.24	7.76	1.55	11.3762	9.3078
515	5.17149	1.55	1.03	0.52	9.8249	0.5171
520	6.20579	3.62	6.72	2.59	8.2736	0.5171
525	7.75723	2.07	3.62	3.1	9.8249	7.7565
530	1.0343	2.07	5.17	1.03	8.2736	9.8249
535	3.62004	1.03	8.27	3.62	8.2736	9.8249
540	3.10289	2.07	6.21	1.03	5.6881	4.6539
545	5.17149	0	6.21	0.52	8.7907	5.6881
550	5.68864	0.52	8.79	1.03	12.4104	17.5814
555	5.68864	2.07	6.21	0	8.7907	14.4788
560	6.72294	2.59	5.17	0.52	4.1368	4.6539
565	8.27438	1.03	14.48	0.52	6.7223	8.7907
570	1.55145	4.14	6.72	0.52	8.2736	12.9275
575	1.0343	6.21	16.55	1.03	5.171	12.4104
580	4.13719	1.55	5.69	0.52	0.5171	6.7223
585	2.58575	4.65	0	1.03	5.6881	10.342
590	6.72294	7.24	2.07	0.52	7.2394	8.2736
595	7.75723	1.03	2.59	2.07	11.3762	3.6197
600	7.24009	7.76	11.89	0.52	9.3078	6.7223
605	7.24009	0	2.07	4.14	5.6881	7.7565
610	4.13719	6.21	5.69	3.1	7.7565	7.2394
615	6.20579	9.31	4.65	1.03	5.6881	7.2394
620	5.17149	1.03	3.1	9.83	7.7565	1.5513
625	3.62004	11.38	5.69	2.07	7.7565	8.7907
630	0.517149	2.07	5.69	11.38	5.6881	9.8249
635	6.20579	1.03	15.51	2.07	8.7907	8.2736
640	1.0343	14.48	4.65	1.03	9.8249	9.3078
645	4.13719	6.72	2.59	9.31	0.5171	7.2394
650	5.68864	13.96	2.07	1.03	0.5171	3.1026
655	9.30868	0.52	8.27	2.59	2.5855	2.5855
660	9.30868	0.52	6.21	1.03	4.6539	9.3078
665	10.8601	3.62	6.21	11.89	4.6539	24.8208
670	13.4459	8.27	4.65	1.55	5.6881	22.2353
675	16.0316	0.52	2.59	5.17	4.1368	23.2695
680	16.5488	6.21	8.27	0	5.171	7.7565
685	14.9973	7.24	1.55	6.72	5.6881	8.7907
690	19.1345	1.55	8.27	0.52	3.6197	7.7565
695	21.2031	6.21	1.55	7.76	3.6197	3.6197
700	20.1688	0.52	1.55	0.52	2.0684	7.7565
705	22.7546	7.24	2.59	2.07	6.2052	7.2394
710	21.2031	2.59	1.03	4.14	3.1026	6.2052
715	19.1345	0.52	5.17	0.52	5.6881	8.2736
720	20.686	10.34	2.07	5.69	0.5171	8.2736
725	20.686	2.59	5.69	0.52	1.0342	7.7565
730	19.1345	1.55	2.59	3.62	3.1026	3.1026
735	20.1688	0	4.65	1.55	5.171	9.8249
740	20.686	9.31	4.14	1.03	7.7565	8.7907
745	7.24009	1.03	1.55	1.55	8.7907	6.7223
750	8.27438	6.72	3.62	1.03	7.2394	8.2736
755	9.30868	2.07	4.65	2.07	3.6197	9.3078
760	21.7203	4.65	1.03	2.07	8.2736	7.2394
765	23.7889	7.76	4.14	3.1	10.342	3.6197
770	22.7546	4.14	1.03	0.52	3.1026	23.7866
775	22.2374	2.59	0.52	1.55	3.6197	18.0985
780	27.4089	2.07	4.65	3.1	5.171	8.2736
785	26.8917	3.1	0.52	1.03	3.6197	8.2736
790	28.4432	1.03	2.07	3.1	4.6539	6.2052
795	32.0632	1.03	4.14	1.03	7.7565	6.7223
800	28.4432	0.52	0.52	2.07	6.7223	3.6197
805	28.9603	0.52	2.07	0	6.2052	0.5171
810	28.4432	1.03	2.59	2.59	3.6197	5.6881
815	28.4432	2.59	0	2.07	7.2394	9.3078
820	26.8917	4.65	1.55	4.14	7.2394	9.3078
825	19.1345	3.1	0.52	6.72	7.2394	6.7223
830	27.4089	3.62	8.27	0.52	2.5855	4.6539
835	27.4089	5.17	2.07	1.03	2.5855	7.2394
840	26.3746	5.17	11.38	1.03	2.5855	7.2394
845	27.926	7.24	3.62	2.59	6.2052	14.9959
850	29.9946	0.52	10.34	11.89	5.6881	16.0301
855	27.926	3.62	2.59	2.07	5.6881	18.6156
860	21.7203	4.65	2.07	11.38	10.342	8.2736
865	31.0289	2.07	15	0.52	8.2736	5.171
870	34.649	3.1	4.65	6.72	4.1368	4.6539
875	22.2374	2.59	15	10.86	5.171	5.6881
880	18.1002	9.31	5.69	1.55	5.171	7.7565
885	19.1345	2.59	1.03	8.79	5.171	7.7565
890	18.6174	14.48	1.03	1.55	9.3078	6.7223
895	17.0659	2.07	6.21	4.14	8.7907	5.6881
900	17.0659	3.1	4.14	11.38	6.2052	1.0342
905	19.6517	13.96	1.03	5.17	5.171	5.171
910	19.6517	2.59	16.55	9.83	6.2052	7.7565
915	21.7203	7.76	1.03	5.69	3.6197	6.2052
920	21.7203	1.03	5.69	7.24	5.6881	3.1026
925	21.2031	0.52	4.14	1.03	8.2736	5.171
930	26.3746	8.79	5.69	6.21	4.1368	5.171
935	31.0289	0	12.41	2.59	8.2736	9.3078
940	24.8232	2.07	1.03	0.52	10.342	5.6881
945	19.6517	0.52	6.72	0	4.1368	7.2394
950	20.1688	7.24	0	6.21	4.6539	13.9617
955	17.0659	0.52	0.52	1.03	5.171	3.6197
960	21.7203	1.03	8.79	6.21	13.4446	7.2394
965	21.2031	2.59	0.52	1.55	34.6457	10.342
970	28.9603	0	3.1	2.07	10.342	5.171
975	27.4089	1.03	1.03	7.76	7.2394	0.5171
980	32.0632	1.55	3.1	0.52	3.1026	0
985	24.8232	0	2.07	7.76	4.1368	7.2394
990	24.306	1.03	2.59	1.03	5.6881	8.2736
995	24.306	10.34	3.1	0	6.7223	6.2052
1000	21.2031	0.52	3.1	1.55	7.7565	6.2052
1005	19.6517	8.79	2.59	0.52	6.2052	8.2736
1010	18.1002	2.07	0.52	1.55	2.0684	5.6881
1015	16.5488	6.21	4.65	1.55	5.171	5.6881
1020	21.2031	1.55	2.07	6.21	3.6197	13.4446
1025	24.306	3.62	3.62	0.52	3.6197	10.8591
1030	22.2374	5.17	0.52	3.62	5.171	3.6197
1035	20.686	3.1	6.21	2.07	11.3762	4.1368
1040	12.9287	4.14	0.52	1.55	6.7223	7.2394
1045	17.0659	2.59	4.65	1.55	11.3762	4.6539
1050	19.1345	3.1	2.59	0.52	0.5171	5.6881
1055	17.5831	1.03	0	4.65	2.0684	2.0684
1060	18.6174	4.14	6.21	3.1	6.2052	4.6539
1065	19.1345	0	0.52	0.52	4.6539	11.3762
1070	15.5145	3.1	8.79	6.21	4.1368	8.7907
1075	12.9287	3.1	2.07	1.03	8.7907	15.513
1080	11.3773	2.07	4.14	6.21	9.8249	2.5855
1085	14.4802	0.52	3.1	1.03	7.7565	12.9275
1090	16.5488	0	2.59	1.55	9.3078	1.0342
1095	23.2717	2.59	4.65	0.52	9.3078	4.6539
1100	24.306	8.79	2.07	3.1	4.6539	7.7565
1105	23.2717	1.03	1.03	1.55	7.2394	5.171
1110	21.7203	3.62	3.62	1.03	10.8591	6.7223
1115	24.306	4.14	2.59	7.76	4.1368	4.1368
1120	24.306	0.52	4.14	1.55	5.6881	4.1368
1125	26.8917	1.03	0.52	8.79	5.171	2.5855
1130	29.4775	5.69	3.1	1.55	9.3078	6.7223
1135	30.5118	10.86	5.69	1.55	6.7223	5.171
1140	22.7546	7.24	3.1	2.59	9.3078	6.7223
1145	26.8917	13.96	6.21	8.27	8.7907	3.1026
1150	33.6147	0.52	10.34	8.79	3.6197	6.7223
1155	42.9234	1.55	2.07	2.59	1.0342	7.2394
1160	52.232	12.41	4.14	10.34	6.2052	10.8591
1165	64.6436	7.24	3.62	1.55	5.6881	11.3762
1170	74.4695	1.03	4.65	10.86	6.7223	2.0684
1175	78.6066	0.52	12.93	3.1	10.8591	5.171
1180	95.1554	10.34	3.1	2.59	12.9275	5.171
1185	103.43	0	7.24	8.27	6.2052	3.1026
1190	121.53	10.34	7.24	2.07	1.0342	3.6197
1195	132.907	0.52	2.07	2.07	1.0342	3.6197
1200	147.905	7.24	2.07	1.55	9.8249	2.0684
1205	156.179	6.21	2.59	8.79	10.8591	1.5513
1210	172.211	1.55	0.52	3.62	6.7223	9.3078
1215	182.554	3.1	4.65	1.03	8.2736	5.171
1220	10.343	0	1.55	0.52	5.6881	5.6881
1225	6.20579	0	2.59	1.03	6.7223	1.5513
1230	7.75723	1.55	6.21	1.03	7.7565	4.1368
1235	7.24009	9.83	4.14	1.03	7.2394	0
1240	8.27438	0.52	5.17	1.55	10.8591	13.4446
1245	9.30868	7.24	2.59	1.03	8.2736	7.2394
1250	6.20579	1.03	2.07	1.03	7.2394	10.342
1255	8.27438	3.62	1.03	1.55	0.5171	3.1026
1260	5.17149	4.14	1.55	1.03	3.6197	5.171
1265	3.10289	0.52	9.83	4.65	6.2052	1.0342
1270	6.72294	6.72	11.38	2.59	5.6881	1.0342
1275	7.24009	0	9.83	6.72	8.7907	6.7223
1280	9.30868	4.14	1.55	4.65	7.2394	8.2736
1285	4.65434	2.59	6.21	1.03	6.7223	6.2052
1290	4.65434	0	5.17	3.62	4.1368	4.1368
1295	3.10289	3.62	2.07	4.65	3.6197	6.7223
1300	6.20579	3.1	3.1	3.62	4.6539	5.171
1305	4.65434	4.65	1.03	3.1	5.171	8.2736
1310	5.68864	1.55	6.72	2.07	7.2394	4.1368
1315	4.65434	2.59	4.14	3.62	10.342	7.2394
1320	1.55145	0.52	4.14	0.52	8.2736	3.1026
1325	4.65434	1.03	5.69	2.07	4.6539	5.171
1330	6.72294	1.55	5.69	1.55	7.7565	4.1368
1335	8.27438	2.59	5.69	1.03	8.2736	0
1340	6.20579	1.03	8.79	4.14	5.6881	1.0342
1345	5.68864	2.07	10.34	7.24	8.2736	18.6156
1350	4.13719	4.65	5.17	0.52	10.8591	3.1026
1355	5.68864	3.1	8.27	8.79	3.1026	6.2052
1360	7.75723	0	7.24	0	9.3078	2.5855
1365	1.0343	1.03	8.79	2.07	5.6881	6.2052
1370	0	3.1	3.1	4.65	9.8249	3.1026
1375	6.72294	11.38	0.52	2.59	9.8249	7.7565
1380	5.68864	3.1	13.96	11.89	10.342	1.0342
1385	5.68864	11.38	14.48	1.03	9.8249	3.6197
1390	7.24009	1.03	6.72	3.1	12.4104	6.2052
1395	4.13719	3.1	7.76	10.34	12.4104	4.6539
1400	3.62004	13.45	11.89	7.24	3.6197	5.6881
1405	5.68864	2.07	8.27	5.17	8.2736	2.5855
1410	5.68864	11.38	6.21	7.76	7.2394	5.171
1415	8.27438	1.03	4.65	2.07	9.8249	13.4446
1420	5.68864	6.21	4.14	2.07	10.342	4.6539
1425	7.75723	1.03	7.76	9.31	8.7907	7.7565
1430	1.55145	1.55	6.21	1.55	6.7223	4.1368
1435	6.72294	0.52	15	2.59	6.2052	4.1368
1440	7.24009	2.07	7.76	4.65	2.5855	19.6498
1445	4.65434	4.65	16.03	0.52	18.0985	7.2394
1450	3.62004	1.55	10.86	3.62	52.7442	5.6881
1455	5.17149	6.72	9.83	2.07	91.5267	5.171
1460	6.72294	0.52	12.41	6.72	5.6881	13.9617
1465	6.20579	1.03	4.14	3.62	9.8249	6.7223
1470	1.0343	5.17	10.34	9.31	10.8591	3.6197
1475	2.58575	1.55	5.69	3.1	8.2736	4.1368
1480	4.13719	2.07	8.27	8.27	9.8249	7.7565
1485	5.68864	2.07	10.86	1.03	12.4104	4.6539
1490	7.24009	7.76	7.76	3.62	26.8892	2.5855
1495	5.17149	2.07	2.07	7.76	69.2914	7.2394
1500	6.20579	3.1	6.72	3.1	11.3762	5.171
1505	5.17149	3.62	11.38	5.17	6.7223	4.1368
1510	5.68864	5.69	0	3.1	37.7483	3.6197
1515	5.17149	7.76	8.79	2.07	78.0821	1.5513
1520	8.27438	0	0	1.03	9.8249	0
1525	9.82583	3.62	9.83	0.52	8.2736	3.1026
1530	8.27438	2.59	16.55	4.14	10.8591	4.1368
1535	3.62004	5.69	10.34	3.1	15.513	4.1368
1540	2.0686	1.55	16.55	5.69	2.5855	4.1368
1545	5.17149	2.07	11.89	2.07	9.3078	6.7223
1550	5.17149	0.52	13.45	1.55	6.7223	5.171
1555	4.13719	2.59	7.76	2.07	8.7907	0
1560	5.68864	0.52	17.58	1.03	8.2736	6.7223
1565	6.20579	1.03	7.24	2.07	7.7565	1.5513
1570	8.27438	7.24	11.89	2.59	10.8591	7.7565
1575	6.20579	1.03	14.48	3.1	12.9275	4.1368
1580	3.62004	0.52	12.41	1.03	10.342	1.0342
1585	5.17149	0.52	18.62	2.07	8.2736	10.342
1590	7.75723	1.03	9.83	0	7.7565	4.6539
1595	5.17149	1.03	13.45	2.07	6.7223	15.513
1600	4.65434	0.52	10.86	4.14	9.8249	13.4446
1605	7.24009	9.83	8.79	2.07	11.3762	6.2052
1610	3.62004	1.03	13.96	6.21	11.3762	4.6539
1615	6.72294	10.34	11.89	3.1	7.2394	4.6539
1620	4.13719	2.07	20.69	5.69	11.3762	1.5513
1625	11.3773	5.69	10.34	0.52	11.3762	3.1026
1630	10.8601	0.52	18.62	3.62	13.4446	4.6539
1635	8.79153	3.62	8.79	7.24	13.9617	5.6881
1640	9.30868	0.52	16.03	3.62	16.5472	11.8933
1645	4.65434	1.55	12.93	9.83	6.2052	4.6539
1650	4.13719	3.1	19.13	1.03	5.6881	3.6197
1655	5.68864	1.55	20.17	7.24	4.1368	3.6197
1660	7.75723	6.72	23.79	3.62	20.1669	0.5171
1665	4.13719	4.14	22.75	8.79	22.2353	6.7223
1670	7.75723	3.1	15	5.17	19.1327	5.171
1675	9.82583	9.31	21.72	4.14	14.4788	5.171
1680	9.82583	1.03	27.93	9.31	21.2011	2.5855
1685	7.75723	1.03	27.41	1.03	49.6416	2.5855
1690	6.20579	11.89	24.31	9.83	31.026	8.7907
1695	6.20579	1.03	31.03	1.03	38.2654	2.5855
1700	5.17149	7.76	24.31	7.76	68.7743	15.513
1705	6.20579	0.52	24.82	2.07	102.386	13.4446
1710	8.27438	6.21	29.48	7.76	108.591	4.6539
1715	2.58575	3.1	28.96	2.07	38.7825	5.171
1720	2.58575	0.52	21.2	1.55	62.052	3.6197
1725	5.68864	1.03	24.82	0.52	72.394	11.8933
1730	7.24009	0	13.45	2.59	57.9152	5.6881
1735	7.24009	0.52	18.62	6.72	65.6717	5.6881
1740	6.72294	2.59	19.13	2.59	58.4323	1.0342
1745	3.62004	2.59	16.03	1.55	101.869	2.5855
1750	9.82583	2.59	19.13	3.62	89.4583	2.5855
1755	2.0686	7.76	15.51	2.07	35.1628	2.5855
1760	3.10289	2.59	16.55	6.72	30.5089	3.1026
1765	2.58575	4.65	19.65	0.52	44.4706	5.171
1770	7.24009	5.17	15.51	1.03	11.3762	5.6881
1775	6.20579	2.07	22.24	3.1	12.9275	6.2052
1780	6.20579	10.86	18.1	6.21	12.4104	7.2394
1785	9.82583	1.55	18.1	5.17	12.4104	3.6197
1790	6.72294	6.21	18.62	1.55	13.9617	4.1368
1795	5.68864	0.52	21.72	0.52	9.3078	1.5513
1800	3.62004	1.55	18.62	1.03	7.7565	5.6881
1805	4.65434	2.59	17.58	3.62	9.3078	4.6539
1810	6.20579	0	12.41	3.1	10.342	14.4788
1815	8.27438	2.07	17.58	2.07	9.8249	3.6197
1820	8.79153	2.59	15	4.65	12.9275	4.1368
1825	7.24009	1.55	13.45	4.65	9.3078	12.4104
1830	5.17149	1.55	15	4.65	9.3078	3.6197
1835	6.20579	1.03	14.48	3.62	12.4104	1.5513
1840	2.58575	0	11.89	1.55	9.8249	3.1026
1845	5.68864	2.07	15	0.52	11.8933	9.8249
1850	9.30868	1.55	17.58	0.52	10.342	5.6881
1855	9.82583	2.07	7.76	2.07	10.342	6.2052
1860	4.65434	3.1	22.75	3.1	10.342	7.7565
1865	2.58575	0	37.75	8.27	10.8591	1.0342
1870	2.58575	6.72	40.34	1.55	11.3762	0.5171
1875	8.27438	4.65	40.85	5.17	14.4788	11.8933
1880	5.17149	2.59	19.65	2.59	14.4788	13.4446
1885	6.20579	1.03	32.06	4.65	11.3762	7.2394
1890	5.17149	5.17	37.75	4.14	12.4104	5.171
1895	8.27438	7.76	32.58	1.55	9.3078	4.1368
1900	3.10289	1.55	33.61	2.07	8.2736	4.6539
1905	6.72294	1.55	32.06	5.69	12.4104	4.6539
1910	7.75723	0.52	32.58	10.86	9.8249	5.171
1915	3.62004	2.07	28.96	1.55	10.342	4.1368
1920	6.72294	0.52	36.72	8.79	14.9959	1.0342
1925	8.79153	2.59	33.61	0.52	10.342	7.7565
1930	1.0343	0.52	33.61	7.24	11.3762	3.6197
1935	4.65434	1.55	27.93	9.31	5.6881	12.4104
1940	3.10289	2.59	30.51	3.62	10.8591	10.8591
1945	4.65434	0.52	26.89	10.34	10.342	4.6539
1950	7.24009	1.03	29.99	3.1	9.8249	5.171
1955	5.17149	1.03	34.65	2.59	16.0301	10.342
1960	6.72294	1.03	27.93	6.21	16.0301	6.7223
1965	11.3773	1.03	29.99	9.31	3.1026	2.0684
1970	10.343	2.59	37.23	3.62	15.513	3.1026
1975	2.0686	3.1	22.24	1.55	11.3762	1.5513
1980	5.17149	1.03	35.17	2.59	10.8591	3.6197
1985	5.68864	3.1	28.44	2.59	9.3078	1.5513
1990	2.58575	0.52	39.3	7.24	10.8591	0.5171
1995	4.65434	0	20.69	3.62	8.2736	1.0342
2000	5.68864	0.52	37.75	9.31	12.4104	0.5171
2005	2.58575	1.55	34.65	2.59	12.9275	2.5855
2010	5.68864	0	42.41	0.52	9.8249	5.6881
2015	4.65434	2.59	39.82	0	10.342	2.5855
2020	8.79153	3.1	34.13	4.65	9.3078	14.9959
2025	8.27438	1.55	42.41	3.62	11.3762	7.7565
2030	8.79153	1.55	37.23	3.1	10.8591	4.6539
2035	4.65434	0.52	44.47	1.55	12.9275	4.1368
2040	5.68864	0	35.17	1.55	6.7223	0
2045	3.62004	1.03	27.93	2.59	1.5513	4.1368
2050	4.65434	0.52	19.13	2.07	8.7907	7.7565
2055	3.10289	1.03	21.72	1.55	8.2736	6.7223
2060	6.20579	1.03	13.45	4.14	6.2052	8.2736
2065	10.343	2.07	22.75	1.03	11.3762	8.2736
2070	9.82583	2.07	22.24	2.07	12.9275	1.5513
2075	7.75723	3.1	12.93	2.07	1.5513	4.1368
2080	3.62004	2.07	18.62	1.55	3.1026	1.0342
2085	5.17149	2.07	27.93	0.52	0.5171	4.6539
2090	4.13719	0.52	13.96	4.14	8.7907	9.3078
2095	3.62004	1.03	26.89	4.14	8.7907	6.7223
2100	7.24009	135.49	16.55	3.1	10.342	3.6197
2105	8.79153	0.52	23.27	4.65	8.7907	2.0684
2110	1.55145	2.07	23.27	2.59	10.342	4.6539
2115	8.27438	0	18.1	6.21	10.342	4.6539
2120	6.72294	4.65	28.96	2.59	9.3078	11.3762
2125	7.75723	4.65	16.55	4.65	9.8249	5.6881
2130	7.75723	4.14	2.07	7.24	10.342	9.3078
2135	5.17149	9.31	3.1	2.07	8.2736	4.6539
2140	7.75723	2.59	47.06	7.24	12.4104	3.6197
2145	2.58575	8.79	20.17	3.1	5.171	4.1368
2150	7.24009	1.03	19.65	4.65	14.4788	2.0684
2155	4.13719	3.62	15.51	4.14	11.8933	6.7223
2160	5.17149	8.27	22.24	7.76	13.4446	5.171
2165	7.24009	4.14	23.79	4.65	12.4104	11.8933
2170	6.20579	11.38	20.69	0.52	18.0985	2.5855
2175	5.17149	5.17	22.75	7.76	16.0301	6.2052
2180	6.20579	6.72	24.31	4.14	5.171	5.171
2185	5.17149	2.59	28.96	9.31	6.7223	6.2052
2190	2.58575	7.76	31.03	2.07	10.8591	5.6881
2195	5.17149	0.52	34.13	0.52	10.8591	11.3762
2200	6.72294	6.21	35.17	7.24	14.9959	5.6881
2205	5.17149	2.07	31.55	3.1	13.9617	21.2011
2210	7.24009	0.52	32.06	6.72	11.3762	14.9959
2215	8.27438	7.76	26.89	0.52	12.4104	4.6539
2220	5.68864	2.07	28.96	9.83	12.4104	2.0684
2225	6.20579	0.52	24.31	4.14	10.342	3.6197
2230	6.20579	7.76	26.37	9.83	13.4446	9.3078
2235	4.65434	0.52	25.34	4.65	13.9617	5.6881
2240	4.65434	2.07	27.93	3.62	12.4104	10.8591
2245	8.79153	1.03	27.93	7.76	13.9617	9.3078
2250	9.30868	1.03	25.34	1.55	16.5472	1.0342
2255	6.20579	2.59	24.82	7.24	3.6197	3.1026
2260	6.20579	3.62	9.83	2.59	12.4104	2.0684
2265	3.10289	4.14	25.86	3.62	14.4788	5.171
2270	5.17149	4.14	25.86	3.62	13.4446	3.6197
2275	6.20579	8.27	22.24	3.62	14.9959	3.6197
2280	8.27438	1.03	23.79	2.59	17.0643	4.6539
2285	6.72294	4.65	20.17	2.07	16.5472	1.5513
2290	3.62004	1.03	25.86	6.21	12.9275	5.6881
2295	6.20579	3.62	23.27	5.17	12.4104	4.1368
2300	5.68864	5.17	24.31	2.59	11.3762	11.3762
2305	6.20579	3.1	28.96	3.62	9.8249	5.171
2310	7.24009	9.83	20.69	2.07	15.513	8.7907
2315	9.82583	2.07	27.41	1.03	15.513	8.2736
2320	9.82583	1.03	24.31	2.59	14.4788	13.4446
2325	13.4459	42.41	26.37	1.55	11.8933	8.7907
2330	20.1688	5.69	20.69	4.65	10.8591	3.6197
2335	27.926	3.62	29.99	5.69	11.3762	6.7223
2340	35.1661	1.03	27.41	2.07	11.8933	9.3078
2345	42.4062	4.65	34.13	3.62	14.9959	5.171
2350	37.2347	0.52	29.99	3.62	16.5472	5.171
2355	34.1318	1.55	29.48	3.1	8.7907	6.7223
2360	28.9603	0.52	33.61	4.14	3.6197	7.7565
2365	33.6147	2.07	32.06	0.52	1.5513	6.2052
2370	27.4089	5.69	34.13	2.59	12.4104	7.2394
2375	30.5118	0.52	31.03	3.1	14.4788	11.8933
2380	36.7176	1.03	39.3	4.14	13.9617	11.8933
2385	32.0632	1.55	39.82	5.17	16.5472	15.513
2390	26.8917	3.62	46.03	2.59	11.3762	7.2394
2395	24.306	1.03	49.65	8.79	11.3762	6.7223
2400	19.1345	4.65	57.4	3.1	13.4446	4.6539
2405	21.7203	3.1	66.71	3.1	12.9275	8.2736
2410	20.1688	4.14	57.4	2.07	12.4104	4.1368
2415	22.2374	5.69	52.75	4.65	13.4446	7.2394
2420	21.2031	1.03	49.65	6.21	17.5814	4.6539
2425	23.2717	8.27	47.06	7.76	14.4788	4.6539
2430	23.2717	4.14	48.61	8.79	11.3762	3.6197
2435	17.0659	4.65	42.41	2.59	7.2394	4.1368
2440	10.343	10.34	46.54	7.24	12.4104	3.6197
2445	12.9287	7.24	21.2	6.72	13.4446	7.2394
2450	19.1345	3.1	37.75	8.27	16.5472	6.2052
2455	19.6517	1.55	47.06	7.24	11.3762	7.2394
2460	19.6517	2.07	40.34	0	14.4788	6.7223
2465	22.2374	0.52	45.51	4.65	3.6197	5.6881
2470	20.686	6.21	28.44	3.62	15.513	4.1368
2475	18.6174	0	35.17	5.17	12.9275	4.6539
2480	23.2717	0	30.51	4.14	14.4788	11.8933
2485	22.2374	6.21	41.89	10.86	14.4788	9.3078
2490	24.8232	1.55	40.85	3.1	13.4446	9.3078
2495	26.8917	5.69	41.89	2.59	14.4788	2.5855
2500	25.3403	0.52	39.3	3.1	15.513	0.5171
2505	19.1345	7.24	44.47	3.1	12.9275	5.6881
2510	17.0659	1.55	51.2	0.52	11.8933	12.4104
2515	20.1688	0	41.89	4.14	10.342	8.2736
2520	16.5488	1.03	53.78	9.31	11.8933	6.7223
2525	16.0316	2.07	62.06	3.1	14.4788	4.1368
2530	15.5145	9.83	73.95	8.79	13.4446	7.2394
2535	16.0316	0.52	71.37	5.17	14.9959	7.7565
2540	10.343	7.76	62.06	4.14	13.4446	6.2052
2545	8.79153	3.1	61.02	3.62	13.9617	4.6539
2550	10.8601	3.1	50.68	2.59	13.9617	5.171
2555	17.0659	2.59	53.78	5.69	17.0643	8.7907
2560	18.1002	0.52	47.58	4.65	16.5472	11.8933
2565	18.6174	1.55	43.44	4.65	17.5814	4.6539
2570	17.0659	0.52	48.09	4.14	15.513	3.6197
2575	18.1002	0.52	41.37	3.62	5.171	6.7223
2580	17.5831	2.07	46.03	3.62	8.2736	3.6197
2585	16.5488	1.55	37.75	5.69	11.8933	8.2736
2590	14.9973	4.65	44.47	1.03	14.4788	1.5513
2595	17.5831	3.1	39.3	3.62	12.4104	13.4446
2600	16.5488	3.62	35.17	3.62	16.5472	3.1026
2605	19.6517	2.59	35.17	2.59	14.9959	5.171
2610	12.4116	1.03	34.65	3.1	15.513	0.5171
2615	18.6174	3.1	37.23	5.17	16.0301	4.1368
2620	7.24009	1.55	34.65	4.65	12.4104	7.2394
2625	16.0316	0.52	39.82	2.59	12.9275	2.5855
2630	16.0316	3.1	36.72	4.14	13.9617	11.3762
2635	17.5831	1.03	33.61	4.65	13.4446	5.171
2640	22.7546	4.14	24.82	5.17	10.8591	3.6197
2645	24.8232	1.55	29.99	2.59	6.7223	1.5513
2650	23.7889	3.62	20.17	6.21	13.9617	4.1368
2655	25.8575	2.07	29.48	2.59	14.4788	2.0684
2660	20.1688	2.59	34.13	7.24	12.9275	3.6197
2665	22.2374	4.14	18.62	2.59	14.9959	14.4788
2670	23.7889	1.55	30.51	7.76	13.9617	4.1368
2675	24.306	1.55	33.1	5.17	14.4788	5.171
2680	27.926	1.55	32.58	4.14	4.1368	6.2052
2685	28.9603	1.03	40.34	6.72	11.8933	2.5855
2690	32.5804	5.17	32.06	4.65	9.8249	1.0342
2695	35.6833	4.65	23.79	8.79	12.9275	4.6539
2700	40.3376	4.14	33.1	3.1	11.3762	5.171
2705	52.7492	4.14	42.41	9.31	13.9617	9.8249
2710	63.6093	6.21	23.27	1.03	12.9275	6.2052
2715	71.8837	11.38	34.13	9.31	11.8933	4.6539
2720	78.0895	0.52	24.82	5.69	11.3762	2.0684
2725	70.8494	6.21	32.06	9.31	11.8933	2.0684
2730	63.6093	0.52	40.85	5.17	11.8933	1.5513
2735	58.955	3.1	37.23	3.62	11.8933	1.5513
2740	53.7835	6.72	34.13	9.83	13.9617	0
2745	48.0949	2.07	32.06	2.59	15.513	2.0684
2750	46.0263	5.69	38.79	8.27	2.5855	1.0342
2755	46.0263	0.52	37.23	2.07	11.3762	2.0684
2760	30.5118	0.52	37.23	3.62	13.4446	4.1368
2765	29.9946	1.55	32.06	2.59	13.4446	5.6881
2770	27.4089	7.24	32.06	5.17	12.9275	5.171
2775	37.2347	0.52	31.03	8.27	10.8591	4.6539
2780	37.7519	7.76	28.96	3.1	16.0301	1.0342
2785	36.2004	1.55	31.55	4.65	9.3078	1.0342
2790	39.8205	3.1	26.37	5.17	10.8591	5.6881
2795	39.8205	8.27	81.71	2.07	11.3762	2.5855
2800	33.0975	2.07	37.75	3.62	10.8591	2.5855
2805	36.7176	6.21	28.44	1.55	14.9959	4.6539
2810	36.7176	0.52	27.93	8.27	11.3762	4.6539
2815	39.3033	2.07	13.45	4.14	11.3762	3.6197
2820	38.7862	3.1	23.79	6.72	11.8933	1.5513
2825	39.3033	3.1	26.89	4.14	6.2052	5.171
2830	39.3033	1.55	25.34	5.17	9.8249	3.6197
2835	37.2347	0.52	29.48	6.21	11.8933	2.5855
2840	38.269	7.24	23.79	4.65	11.8933	7.2394
2845	36.2004	2.59	24.82	1.55	15.513	4.1368
2850	37.7519	6.72	23.79	3.62	17.0643	0.5171
2855	40.8548	1.55	28.96	2.59	11.8933	0.5171
2860	40.3376	2.59	23.79	2.59	1.5513	1.0342
2865	39.3033	7.76	23.27	6.21	0.5171	1.0342
2870	25.8575	0.52	25.34	5.17	13.4446	1.5513
2875	28.9603	1.55	21.2	5.69	12.9275	4.6539
2880	37.2347	2.07	23.27	5.17	16.5472	0
2885	36.7176	7.24	19.13	5.69	14.4788	5.6881
2890	34.649	0.52	25.86	6.21	11.8933	0.5171
2895	40.3376	11.38	27.41	1.55	11.3762	3.6197
2900	39.8205	0.52	23.27	4.14	12.9275	2.0684
2905	40.8548	8.27	26.89	4.14	12.9275	4.6539
2910	36.2004	8.27	26.37	6.72	19.1327	2.0684
2915	38.269	2.59	26.89	5.69	23.2695	3.1026
2920	37.2347	7.24	27.93	6.72	23.2695	4.1368
2925	37.2347	1.55	31.55	4.65	25.3379	3.6197
2930	37.7519	5.69	15	3.1	35.1628	2.5855
2935	35.1661	7.24	31.55	8.27	33.6115	2.5855
2940	32.5804	5.69	18.62	3.62	29.4747	4.6539
2945	28.9603	10.34	28.44	8.79	26.3721	6.2052
2950	35.1661	1.03	16.55	8.27	27.9234	1.0342
2955	36.2004	7.24	31.55	2.07	26.8892	1.5513
2960	38.7862	4.14	39.3	6.72	14.9959	1.5513
2965	35.6833	5.69	21.2	3.1	31.026	4.1368
2970	25.8575	2.07	31.03	10.34	24.8208	4.1368
2975	39.3033	2.59	21.72	6.72	23.7866	3.1026
2980	31.0289	0.52	33.61	3.1	25.3379	6.7223
2985	40.3376	3.1	33.1	3.62	27.9234	7.7565
2990	37.7519	3.1	32.06	1.55	24.8208	6.2052
2995	36.2004	2.59	39.82	4.65	24.8208	0.5171
3000	40.8548	0.52	31.55	4.14	26.8892	1.0342
3005	42.4062	3.62	35.68	9.83	24.8208	1.0342
3010	40.8548	7.76	28.44	5.17	25.855	6.2052
3015	38.7862	2.07	26.89	9.83	26.8892	4.1368
3020	36.2004	4.14	34.13	3.1	27.4063	2.0684
3025	37.2347	2.07	23.79	4.14	25.3379	3.6197
3030	38.269	0	33.61	3.62	20.684	5.171
3035	39.8205	1.03	23.79	5.69	18.6156	1.5513
3040	40.8548	0.52	26.89	7.76	23.7866	7.7565
3045	42.4062	1.55	31.55	1.03	27.9234	3.6197
3050	226.511	2.59	47.06	1.55	25.855	4.6539
3055	2.58575	1.55	40.34	2.59	26.3721	4.6539
3060	3.10289	2.07	45.51	2.07	29.9918	6.2052
3065	5.17149	3.62	47.06	5.69	30.5089	7.7565
3070	6.72294	4.14	49.13	2.59	25.855	4.1368
3075	4.13719	2.59	48.09	3.62	19.1327	4.1368
3080	4.65434	3.1	63.61	4.65	22.2353	5.6881
3085	1.0343	3.1	77.06	5.17	27.9234	7.7565
3090	1.0343	4.65	79.12	4.65	27.9234	3.6197
3095	2.0686	3.1	89.47	2.59	31.026	4.1368
3100	5.68864	1.03	80.16	3.62	30.5089	1.5513
3105	7.24009	3.1	67.75	2.07	28.9576	1.0342
3110	6.20579	1.03	50.16	4.65	24.3037	2.5855
3115	5.68864	1.55	45.51	5.69	26.3721	6.2052
3120	3.62004	2.07	53.78	2.07	25.855	3.1026
3125	6.20579	1.55	55.85	4.65	26.8892	5.171
3130	6.72294	2.59	54.3	5.69	33.0944	3.1026
3135	5.68864	1.03	56.37	5.17	27.9234	1.5513
3140	6.72294	0	58.44	4.14	24.3037	3.6197
3145	7.75723	2.59	67.23	4.14	23.7866	3.1026
3150	2.0686	2.59	51.2	2.07	22.2353	3.6197
3155	2.0686	1.55	58.44	5.69	25.3379	5.171
3160	4.13719	1.55	54.82	2.59	22.7524	17.0643
3165	4.65434	4.14	59.47	6.21	23.2695	7.7565
3170	4.65434	3.62	65.68	4.14	26.8892	13.4446
3175	8.27438	2.07	57.4	3.62	21.2011	12.4104
3180	5.17149	2.59	56.89	7.76	25.855	7.7565
3185	10.8601	9.31	50.16	5.17	22.2353	11.3762
3190	7.75723	4.14	66.2	7.24	23.2695	8.7907
3195	2.0686	1.55	68.78	3.1	25.855	13.4446
3200	7.75723	6.21	58.44	8.27	25.855	11.8933
3205	6.72294	4.14	67.75	5.17	25.3379	8.7907
3210	7.24009	8.27	60.51	0.52	23.2695	8.7907
3215	7.24009	3.1	56.37	6.21	23.7866	3.6197
3220	6.72294	4.14	60.51	4.65	24.3037	19.6498
3225	4.13719	0.52	57.4	6.72	25.855	11.3762
3230	6.20579	1.55	53.27	5.17	24.3037	10.8591
3235	1.55145	3.1	59.99	10.34	29.4747	14.4788
3240	7.24009	0.52	62.06	4.65	28.4405	43.4364
3245	6.20579	0	55.85	3.62	27.9234	83.7702
3250	9.82583	2.59	58.44	4.65	24.8208	130.309
3255	9.30868	2.59	57.92	2.07	23.2695	164.438
3260	5.68864	1.55	55.85	7.76	23.7866	149.959
3265	3.62004	1.55	53.78	3.62	22.7524	2.0684
3270	1.55145	2.07	52.23	9.31	21.7182	0.5171
3275	4.13719	0.52	49.65	4.14	28.4405	2.0684
3280	6.20579	0.52	51.72	3.62	28.4405	1.5513
3285	7.24009	3.1	47.06	2.59	21.2011	3.1026
3290	8.79153	3.1	48.61	3.1	23.2695	1.0342
3295	7.75723	2.07	54.82	2.59	22.2353	5.6881
3300	5.68864	2.59	41.37	5.17	24.8208	2.5855
3305	7.24009	1.55	53.78	8.79	25.855	1.5513
3310	4.65434	2.59	51.2	3.62	22.7524	4.6539
3315	6.20579	3.1	50.16	9.31	22.7524	1.0342
3320	7.24009	1.55	61.02	3.62	22.2353	9.8249
3325	8.27438	4.14	49.13	5.69	24.3037	2.5855
3330	9.82583	4.14	54.82	7.24	28.4405	5.171
3335	3.62004	3.1	56.37	6.21	34.6457	2.5855
3340	6.72294	1.03	54.82	6.21	40.3338	2.5855
3345	8.27438	0.52	47.06	7.76	46.539	8.2736
3350	6.72294	2.59	72.4	5.69	61.0178	10.8591
3355	8.27438	19.65	61.54	5.69	16.0301	11.3762
3360	10.343	1.55	78.09	5.69	18.6156	1.0342
3365	10.343	2.07	98.26	4.65	10.8591	9.8249
3370	1.55145	5.69	89.47	6.72	12.4104	8.2736
3375	5.68864	1.03	100.84	3.1	12.4104	3.1026
3380	6.72294	1.03	93.09	5.69	13.9617	3.6197
3385	7.24009	12.41	122.05	0.52	13.4446	2.0684
3390	8.79153	7.24	135.49	6.21	17.0643	4.1368
3395	7.24009	2.59	115.84	8.27	14.9959	2.5855
3400	10.8601	3.62	106.53	2.07	11.8933	2.5855
3405	7.75723	6.72	89.47	3.62	12.9275	2.0684
3410	5.68864	2.59	81.19	3.62	16.0301	4.6539
3415	6.72294	6.21	66.71	3.1	12.9275	0.5171
3420	7.75723	0.52	70.33	6.72	12.4104	1.5513
3425	6.72294	2.59	74.99	6.72	8.7907	0
3430	8.79153	6.21	63.09	4.14	4.6539	4.6539
3435	9.30868	1.55	62.06	7.76	12.9275	13.4446
3440	1.0343	5.69	62.06	8.79	10.8591	5.171
3445	4.65434	2.59	62.58	8.79	15.513	13.9617
3450	7.75723	4.65	62.06	6.72	18.6156	4.6539
3455	5.68864	1.55	66.2	9.31	17.5814	3.1026
3460	4.65434	4.65	63.61	6.72	6.2052	1.0342
3465	7.24009	3.1	66.71	9.31	10.8591	3.6197
3470	11.3773	3.62	75.5	2.07	8.7907	4.6539
3475	12.4116	11.89	68.26	5.17	12.9275	6.2052
3480	11.3773	2.07	67.75	1.55	17.0643	4.1368
3485	4.65434	5.69	68.26	6.21	15.513	5.171
3490	7.75723	3.1	72.92	4.14	18.0985	5.171
3495	6.72294	2.07	71.37	8.27	14.9959	10.342
3500	8.27438	4.65	75.5	10.86	15.513	6.7223
3505	6.72294	2.07	78.09	5.69	13.9617	11.8933
3510	10.343	7.76	75.5	5.69	11.3762	8.7907
3515	7.24009	7.76	81.19	6.21	11.3762	5.171
3520	6.20579	5.17	86.36	6.72	14.9959	2.0684
3525	7.75723	2.07	93.6	4.14	6.2052	3.1026
3530	8.79153	15	35.17	6.72	16.0301	0.5171
3535	11.8944	1.55	6.21	6.21	14.4788	0.5171
3540	12.4116	2.07	11.38	7.24	4.6539	11.8933
3545	2.58575	5.17	35.68	10.86	15.513	11.3762
3550	0	0	50.68	2.59	13.9617	2.0684
3555	0.517149	1.03	64.64	5.17	14.9959	5.171
3560	2.58575	1.03	82.74	4.14	18.0985	2.5855
3565	10.343	1.03	96.71	3.1	18.6156	2.0684
3570	9.82583	1.03	103.43	8.79	9.3078	4.6539
3575	7.75723	1.03	120.5	4.14	12.9275	6.2052
3580	15.5145	3.62	139.11	4.65	16.5472	4.1368
3585	13.963	2.59	159.28	6.72	12.4104	5.6881
3590	9.30868	8.27	176.35	4.65	13.9617	1.0342
3595	10.343	3.62	197.55	5.69	16.5472	1.5513
3600	8.79153	9.31	192.9	6.72	11.8933	2.5855
3605	7.75723	1.55	221.34	5.69	10.8591	4.1368
3610	8.27438	4.14	245.65	6.72	15.513	6.2052
3615	8.27438	2.59	12.93	6.72	13.4446	12.9275
3620	8.79153	1.55	0.52	4.65	16.0301	3.6197
3625	6.72294	2.59	14.48	6.72	16.5472	7.2394
3630	6.72294	0.52	2.07	0.52	19.1327	8.7907
3635	13.963	1.03	15.51	6.21	15.513	2.5855
3640	12.4116	1.03	0.52	6.21	5.171	3.6197
3645	13.4459	0.52	3.1	5.17	2.5855	12.4104
3650	16.0316	2.59	1.55	2.59	13.4446	2.0684
3655	18.6174	0	0.52	4.14	14.9959	2.5855
3660	21.7203	0	0	7.24	12.4104	5.171
3665	11.3773	2.07	1.55	1.55	12.9275	5.171
3670	19.1345	0.52	4.65	3.62	17.5814	4.1368
3675	21.7203	1.03	1.03	3.62	14.4788	5.171
3680	23.2717	0.52	4.65	2.07	14.4788	5.171
3685	21.7203	5.17	0.52	6.21	12.9275	3.6197
3690	27.4089	0.52	6.21	4.65	15.513	6.2052
3695	28.4432	4.14	3.62	5.17	16.0301	3.1026
3700	33.0975	1.55	1.03	6.72	12.4104	5.171
3705	39.3033	3.1	1.55	5.69	12.9275	4.1368
3710	44.4748	3.62	6.72	8.79	10.342	6.7223
3715	52.7492	4.65	1.03	5.17	14.9959	6.2052
3720	61.5407	3.1	0	8.27	13.9617	1.5513
3725	63.6093	3.62	6.72	6.21	15.513	2.0684
3730	75.5038	11.89	0.52	2.59	19.1327	3.6197
3735	89.4668	2.59	1.03	6.72	16.0301	1.5513
3740	100.327	11.89	0.52	5.17	15.513	5.171
3745	110.153	3.62	1.03	5.69	5.6881	4.6539
3750	123.599	5.17	3.62	4.14	14.4788	5.171
3755	133.942	1.03	3.62	10.86	8.2736	6.2052
3760	145.836	3.62	3.62	5.17	16.0301	4.6539
3765	127.736	5.69	4.14	8.27	15.513	5.6881
3770	115.841	5.17	6.72	4.14	17.0643	3.1026
3775	114.807	6.21	3.62	2.07	17.0643	4.6539
3780	115.841	2.07	10.34	9.31	13.9617	6.2052
3785	110.153	0.52	1.55	3.1	14.4788	1.0342
3790	100.844	0.52	4.14	0	16.0301	5.171
3795	100.327	2.59	2.59	4.65	13.4446	3.1026
3800	91.5354	1.03	2.59	8.27	15.513	3.1026
3805	81.7095	1.03	0.52	3.1	14.4788	2.5855
3810	73.9523	1.03	2.07	9.83	17.0643	4.1368
3815	67.7465	1.55	10.34	4.14	13.4446	4.6539
3820	64.6436	6.21	1.03	5.17	13.9617	4.1368
3825	64.6436	2.59	2.59	7.24	14.4788	7.7565
3830	62.575	3.1	1.03	2.59	16.0301	7.7565
3835	60.5064	8.27	1.55	6.72	14.4788	5.6881
3840	51.1978	3.62	2.59	4.14	19.1327	2.5855
3845	49.1292	2.59	2.59	3.62	20.684	4.1368
3850	58.4378	3.62	1.03	5.69	14.4788	5.6881
3855	50.6806	4.65	2.07	5.17	7.7565	5.6881
3860	62.575	2.59	6.72	6.21	9.8249	7.2394
3865	72.4009	4.14	0.52	4.65	17.5814	6.2052
3870	68.2637	0.52	6.72	5.69	13.4446	7.7565
3875	61.5407	1.55	0.52	6.21	12.4104	5.6881
3880	67.2294	3.62	3.62	8.79	17.0643	1.0342
3885	62.0579	2.59	2.59	5.17	22.7524	2.5855
3890	67.7465	7.24	0.52	4.65	47.5732	6.2052
3895	68.2637	3.1	1.55	1.03	86.3557	7.2394
3900	73.9523	1.03	3.1	2.59	112.728	4.1368
3905	76.0209	12.41	3.1	2.07	139.1	6.7223
3910	80.1581	3.1	3.1	4.14	10.342	5.6881
3915	85.3296	1.55	2.07	4.65	40.3338	5.171
3920	93.604	2.59	4.14	6.72	10.8591	5.6881
3925	100.327	3.62	3.62	3.1	24.3037	5.171
3930	97.224	2.59	2.07	4.14	23.7866	6.7223
3935	90.5011	5.17	2.07	5.17	54.8126	11.8933
3940	85.8467	2.59	6.72	6.21	87.3899	10.342
3945	82.2267	2.59	1.55	2.59	127.207	2.5855
3950	79.6409	9.31	0.52	5.69	156.164	2.0684
3955	72.4009	1.03	4.14	3.62	23.7866	7.2394
3960	75.5038	4.65	1.55	1.03	52.2271	4.1368
3965	73.4352	3.1	8.79	8.27	80.1505	6.7223
3970	78.6066	1.55	4.14	2.07	115.313	5.6881
3975	85.3296	7.76	7.76	8.79	11.3762	5.171
3980	86.881	4.14	4.65	2.59	12.4104	5.171
3985	83.261	4.65	2.07	4.14	8.2736	4.1368
3990	87.9153	1.55	19.13	6.21	30.5089	4.1368
3995	88.9496	2.59	2.59	9.83	36.7141	9.8249
4000	87.3982	1.55	9.83	6.21	70.3256	5.6881
4005	89.4668	2.59	0.52	9.83	91.0096	3.1026
4010	120.496	1.03	2.59	6.21	126.689	3.1026
4015	5.68864	1.55	4.65	4.14	8.2736	2.5855
4020	5.68864	3.1	9.83	7.76	4.1368	4.6539
4025	1.0343	0	4.14	2.59	0.5171	2.5855
4030	8.27438	0.52	1.03	7.76	9.8249	3.6197
4035	9.30868	1.03	1.55	2.59	4.1368	4.1368
4040	8.27438	3.1	3.62	2.07	1.0342	11.8933
4045	10.343	2.07	11.38	3.62	4.6539	8.7907
4050	6.20579	1.55	5.17	1.55	6.2052	4.1368
4055	11.3773	4.65	6.21	3.62	7.7565	3.1026
4060	5.68864	3.1	2.07	4.14	10.8591	0.5171
4065	8.79153	3.1	6.72	9.31	10.342	3.6197
4070	4.13719	5.17	0.52	3.1	11.3762	6.7223
4075	10.8601	2.07	0.52	1.55	9.8249	6.2052
4080	9.30868	3.62	8.27	2.07	11.8933	6.2052
4085	13.963	3.1	1.55	3.1	9.8249	2.5855
4090	14.4802	6.72	2.07	6.72	9.8249	2.5855
4095	14.4802	5.17	15	5.17	5.6881	6.7223
4100	9.30868	8.27	2.59	5.69	8.7907	5.6881
4105	12.4116	4.14	0	4.14	8.7907	0.5171
4110	16.0316	4.14	1.03	2.59	10.8591	4.6539
4115	19.1345	11.38	1.03	3.1	9.8249	1.0342
4120	20.686	1.55	2.59	4.65	10.8591	1.0342
4125	19.1345	2.07	6.72	2.59	9.8249	4.1368
4130	14.4802	2.07	12.93	2.07	2.0684	4.1368
4135	27.4089	9.31	0	3.62	5.6881	2.0684
4140	33.6147	1.03	0.52	1.55	6.2052	5.6881
4145	34.1318	5.17	3.62	4.14	7.7565	2.0684
4150	34.649	0.52	10.34	3.62	10.8591	2.0684
4155	35.6833	2.59	3.1	5.17	8.2736	1.5513
4160	37.2347	6.72	9.83	0.52	6.2052	6.7223
4165	33.0975	0.52	7.24	3.62	7.2394	2.0684
4170	41.3719	2.59	4.14	6.21	8.2736	2.5855
4175	40.3376	1.55	11.89	5.69	7.7565	0
4180	38.269	6.72	3.1	2.59	6.7223	1.5513
4185	41.3719	0.52	4.14	2.07	10.342	0.5171
4190	39.3033	11.38	1.55	4.14	2.5855	0
4195	38.7862	0	9.31	4.65	10.342	1.5513
4200	39.3033	1.03	3.1	4.65	6.7223	0.5171
4205	39.3033	7.24	0	4.65	7.7565	6.2052
4210	39.8205	1.55	3.62	3.1	9.3078	7.2394
4215	40.8548	11.89	1.55	7.24	8.7907	0.5171
4220	43.9577	4.14	9.31	3.62	9.8249	3.1026
4225	49.1292	4.65	2.07	7.24	10.8591	6.7223
4230	52.7492	6.72	8.79	2.59	11.3762	8.7907
4235	62.575	0.52	0.52	4.14	3.1026	1.5513
4240	66.7122	0.52	6.72	8.27	5.6881	3.6197
4245	75.5038	4.14	10.86	2.07	9.3078	3.6197
4250	65.6779	3.62	2.07	4.14	5.6881	2.5855
4255	67.2294	0.52	7.76	2.07	8.2736	6.2052
4260	74.4695	2.59	0.52	9.83	10.8591	3.1026
4265	78.0895	1.55	6.72	7.24	5.6881	1.5513
4270	79.6409	2.07	4.65	4.14	5.6881	4.1368
4275	80.1581	1.03	2.59	3.62	8.2736	4.1368
4280	85.8467	2.07	3.1	5.17	6.2052	0
4285	91.0182	0.52	8.79	9.83	11.8933	5.6881
4290	97.224	2.07	8.27	3.1	10.8591	2.0684
4295	99.2926	0.52	5.17	2.59	6.7223	2.5855
4300	104.981	3.62	7.24	7.76	8.2736	1.0342
4305	109.636	3.1	1.55	3.62	5.6881	0.5171
4310	110.67	3.62	10.34	8.27	1.0342	1.5513
4315	116.876	4.65	4.65	3.1	6.2052	1.5513
4320	116.359	3.1	9.83	8.27	8.2736	2.0684
4325	123.081	3.1	4.14	3.62	9.3078	5.171
4330	125.667	8.27	3.62	8.79	9.8249	2.5855
4335	136.01	2.07	11.38	5.17	7.7565	6.2052
4340	142.216	6.72	3.1	2.07	8.2736	2.0684
4345	135.493	4.65	8.79	7.76	6.2052	2.0684
4350	142.733	2.07	3.62	0	8.2736	1.0342
4355	163.419	5.17	6.21	6.21	4.6539	4.1368
4360	174.279	0	10.34	5.69	8.2736	3.6197
4365	186.691	5.17	4.14	4.65	9.8249	1.0342
4370	197.034	2.59	9.31	6.21	4.6539	1.0342
4375	206.86	0.52	3.1	5.17	6.7223	1.0342
4380	224.443	0.52	9.83	5.69	11.3762	3.6197
4385	235.303	2.59	3.62	4.65	10.342	4.6539
4390	242.543	2.59	4.14	3.1	7.7565	2.5855
4395	240.474	13.45	3.1	3.1	8.7907	1.0342
4400	247.714	7.24	5.69	0.52	8.7907	1.5513
4405	253.403	1.55	11.38	2.59	3.6197	4.1368
4410	242.026	3.1	4.65	5.69	0	2.5855
4415	233.234	0	11.89	2.59	8.7907	0.5171
4420	213.583	1.03	4.65	3.1	8.7907	5.171
4425	229.097	6.21	5.69	0	8.2736	0.5171
4430	234.268	2.07	6.21	5.17	7.2394	1.0342
4435	244.611	1.55	2.59	7.24	6.2052	7.7565
4440	256.506	4.14	3.62	5.17	11.3762	1.5513
4445	265.815	8.79	6.21	5.17	4.1368	0.5171
4450	262.195	2.07	10.86	5.69	6.7223	0.5171
4455	281.846	8.27	1.03	7.24	6.2052	2.5855
4460	278.743	3.1	10.34	5.17	7.2394	5.6881
4465	310.807	4.14	1.55	4.65	7.7565	2.0684
4470	357.35	8.79	4.65	6.72	8.7907	2.5855
4475	79.1238	3.62	4.65	3.62	10.342	1.5513
4480	7.24009	8.27	7.24	8.79	7.2394	3.1026
4485	6.20579	2.07	1.55	6.21	5.171	1.5513
4490	6.20579	4.65	0.52	8.27	8.7907	1.5513
4495	8.27438	2.07	2.59	7.76	5.6881	1.5513
4500	2.58575	3.62	3.62	10.86	6.7223	4.1368
4505	6.20579	3.62	7.76	7.24	10.8591	7.2394
4510	8.27438	0	13.45	6.72	11.8933	3.6197
4515	7.24009	3.62	9.31	8.27	9.8249	6.2052
4520	4.13719	2.59	5.17	4.14	1.5513	2.0684
4525	11.3773	3.1	1.55	8.27	1.5513	1.0342
4530	3.10289	2.59	9.31	5.69	9.3078	1.0342
4535	9.30868	2.59	5.69	3.62	6.7223	1.0342
4540	10.343	0.52	8.27	4.14	4.1368	2.5855
4545	15.5145	1.03	8.79	3.62	7.2394	5.171
4550	20.686	2.07	12.93	4.14	7.7565	3.6197
4555	21.2031	0	6.21	1.55	10.8591	3.6197
4560	20.1688	1.55	13.45	1.03	8.7907	5.6881
4565	22.2374	5.17	5.17	5.17	8.7907	5.6881
4570	28.9603	1.55	7.76	0.52	7.7565	5.6881
4575	32.0632	7.24	11.38	2.07	9.3078	5.171
4580	38.269	2.59	5.17	4.14	10.8591	5.6881
4585	44.4748	6.21	6.72	9.31	4.6539	4.1368
4590	47.5777	3.62	1.03	7.24	3.1026	4.1368
4595	10.8601	7.76	6.72	9.83	7.7565	5.6881
4600	19.1345	4.65	13.96	6.72	9.8249	3.6197
4605	34.1318	2.59	3.1	5.69	9.8249	0.5171
4610	41.3719	6.21	7.24	2.59	7.7565	0.5171
4615	49.6463	2.59	0	7.76	8.7907	2.5855
4620	61.5407	11.38	4.14	6.72	2.5855	2.0684
4625	70.3323	3.62	5.17	5.17	0.5171	2.5855
4630	79.1238	3.1	8.27	3.62	0.5171	2.0684
4635	80.6752	12.41	7.24	5.69	5.6881	0
4640	100.327	0.52	7.76	7.24	6.7223	0.5171
4645	99.2926	11.89	13.45	7.76	6.7223	2.5855
4650	122.564	3.1	3.62	6.72	8.7907	0
4655	135.493	5.17	4.14	5.69	11.8933	2.5855
4660	149.456	1.55	5.17	6.21	9.8249	1.5513
4665	163.419	5.69	11.89	7.24	8.2736	3.1026
4670	171.693	0	3.62	4.65	8.7907	1.0342
4675	182.554	1.03	5.17	5.69	10.342	0.5171
4680	200.137	5.69	1.55	2.07	7.2394	1.5513
4685	211.514	0.52	5.69	4.65	8.7907	2.5855
4690	222.891	6.72	11.89	3.1	4.1368	0.5171
4695	237.889	2.59	9.83	1.03	7.2394	1.5513
4700	251.334	6.21	14.48	8.79	0	2.5855
4705	264.78	1.03	13.45	6.21	1.5513	0
4710	284.432	3.1	13.45	9.31	11.3762	0.5171
4715	300.464	1.55	4.14	7.76	9.8249	0.5171
4720	317.529	4.65	7.24	5.17	10.342	4.6539
4725	332.01	6.72	13.96	7.76	12.9275	2.5855
4730	348.041	2.07	4.65	4.65	12.4104	1.0342
4735	368.727	7.24	11.38	9.83	4.6539	1.5513
4740	161.868	2.07	11.38	5.17	1.0342	2.5855
4745	23.2717	2.07	16.55	8.27	7.2394	1.0342
4750	13.4459	6.72	15	5.69	8.7907	0
4755	11.8944	2.59	15	5.69	10.8591	3.1026
4760	12.9287	2.07	3.1	7.24	8.2736	1.0342
4765	10.8601	1.55	10.86	6.21	7.2394	2.5855
4770	8.27438	1.55	18.62	5.69	8.7907	2.0684
4775	9.82583	5.17	15	8.27	8.7907	1.0342
4780	8.79153	2.59	11.89	12.93	7.2394	1.0342
4785	15.5145	1.03	4.65	7.24	7.2394	3.1026
4790	18.1002	2.07	12.93	5.69	10.342	1.5513
4795	24.306	2.07	5.17	1.55	8.2736	0.5171
4800	29.9946	5.69	12.41	6.21	0.5171	5.6881
4805	33.6147	0	17.07	0.52	2.5855	2.5855
4810	34.1318	0.52	13.45	7.24	9.3078	0.5171
4815	31.5461	11.89	19.65	12.93	8.7907	0.5171
4820	42.9234	2.59	15.51	6.21	10.342	1.5513
4825	36.2004	1.55	18.1	12.41	8.2736	2.0684
4830	53.7835	0.52	15	6.72	11.8933	1.0342
4835	53.7835	6.72	17.58	7.24	4.6539	2.0684
4840	55.8521	2.07	20.69	11.89	11.8933	2.0684
4845	57.4035	3.62	10.86	5.17	6.7223	2.0684
4850	67.7465	6.21	14.48	11.38	6.7223	2.5855
4855	66.1951	3.62	16.03	6.72	7.7565	0
4860	81.7095	3.62	14.48	6.72	10.342	2.5855
4865	93.604	4.65	9.83	7.24	9.3078	1.5513
4870	101.878	5.17	12.93	6.21	7.7565	1.0342
4875	108.601	9.31	17.07	6.72	3.1026	1.0342
4880	114.807	3.1	12.93	7.76	6.2052	0
4885	112.738	1.55	22.75	8.79	7.2394	0.5171
4890	109.636	1.03	22.75	8.79	8.7907	3.6197
4895	106.533	5.17	21.2	7.76	11.8933	6.2052
4900	103.43	0	20.69	10.34	8.2736	0
4905	95.6726	5.17	13.96	8.79	0	3.6197
4910	94.1211	12.93	21.2	7.76	0.5171	0.5171
4915	95.6726	1.55	27.93	7.24	2.0684	1.0342
4920	96.1897	12.41	33.1	10.86	5.171	0.5171
4925	97.224	3.1	24.31	9.31	8.2736	1.0342
4930	97.224	0	20.69	8.79	8.7907	2.5855
4935	100.327	1.03	17.07	4.65	7.2394	1.5513
4940	100.327	5.17	15	4.65	8.2736	3.6197
4945	101.361	5.69	2.07	0.52	10.8591	0
4950	100.844	3.1	5.69	7.24	11.3762	2.5855
4955	103.43	2.59	4.65	8.27	11.3762	2.0684
4960	76.5381	3.1	10.34	6.21	9.8249	2.0684
4965	77.0552	7.24	13.96	0	6.7223	2.0684
4970	74.4695	0.52	0.52	6.21	8.7907	1.5513
4975	81.7095	1.03	9.83	8.27	8.2736	2.0684
4980	84.2953	1.55	3.62	2.59	10.342	3.1026
4985	85.3296	5.17	12.93	10.34	9.3078	2.0684
4990	84.2953	7.24	17.07	1.55	11.8933	1.5513
4995	88.4325	2.59	18.62	7.76	11.3762	1.5513
5000	93.604	2.07	20.69	9.31	9.8249	2.0684
5005	91.0182	0.52	16.03	10.34	9.8249	2.0684
5010	92.0525	5.17	21.2	13.45	7.7565	2.5855
5015	91.0182	6.21	7.76	7.24	1.0342	1.5513
5020	89.9839	1.55	17.07	10.34	4.1368	3.6197
5025	88.4325	4.65	5.69	6.72	9.3078	3.1026
5030	89.9839	1.55	20.69	6.21	8.2736	1.5513
5035	90.5011	0.52	19.13	5.69	8.7907	1.0342
5040	92.5697	4.14	11.89	5.17	10.342	0.5171
5045	88.4325	2.59	7.76	1.03	10.342	3.1026
5050	90.5011	2.59	8.79	4.14	8.7907	2.0684
5055	89.9839	2.07	13.45	6.21	10.342	3.6197
5060	91.0182	0.52	18.1	4.14	10.342	3.6197
5065	89.9839	2.59	17.58	7.76	9.3078	4.6539
5070	89.4668	1.03	24.82	2.59	9.3078	1.5513
5075	89.9839	3.62	15.51	5.69	9.3078	3.1026
5080	88.9496	3.62	19.13	2.59	6.7223	0.5171
5085	88.4325	3.62	10.86	6.21	4.6539	3.6197
5090	89.4668	2.07	22.75	7.76	2.0684	2.5855
5095	91.0182	6.21	24.31	7.24	6.7223	3.6197
5100	87.9153	1.55	22.24	6.21	10.342	4.1368
5105	90.5011	0.52	21.72	5.17	11.8933	0.5171
5110	89.4668	1.03	13.45	7.24	10.8591	2.5855
5115	89.9839	0.52	16.03	6.21	1.0342	3.6197
5120	168.073	1.03	15.51	5.17	0.5171	4.1368
5125	205.825	7.24	15	11.89	13.4446	5.171
5130	222.891	10.34	28.44	7.24	0.5171	3.6197
5135	228.063	8.27	37.75	11.38	7.2394	0.5171
5140	221.34	11.89	43.96	6.72	16.0301	3.1026
5145	229.097	2.59	43.44	6.21	14.4788	0
5150	231.166	5.69	55.34	7.76	15.513	2.0684
5155	229.097	3.1	63.61	6.72	11.8933	2.0684
5160	222.891	3.1	83.26	4.14	9.8249	1.5513
5165	220.305	0.52	99.81	4.65	8.7907	1.5513
5170	219.788	0	107.57	11.89	11.8933	3.6197
5175	219.788	1.03	125.67	4.65	16.5472	3.6197
5180	218.237	3.62	138.6	3.62	16.5472	0
5185	220.305	1.55	159.28	2.59	15.513	1.5513
5190	220.305	2.07	164.45	1.55	13.9617	4.1368
5195	222.374	7.24	192.9	8.79	13.4446	3.1026
5200	506.289	1.55	211.51	2.07	12.4104	4.1368
5205	320.115	7.24	223.93	9.31	12.4104	3.6197
5210	262.195	7.24	239.44	5.17	10.342	3.1026
5215	360.97	3.62	231.17	5.17	11.3762	1.0342
5220	410.099	1.03	185.66	3.62	10.8591	2.0684
5225	378.553	3.1	158.77	2.59	8.2736	2.5855
5230	379.587	3.1	138.6	7.76	7.2394	2.0684
5235	401.308	3.62	117.91	4.65	13.9617	3.1026
5240	400.273	3.1	105.5	3.1	14.9959	1.5513
5245	431.819	5.17	95.67	3.62	14.4788	2.0684
5250	455.091	2.07	82.23	3.1	14.9959	1.5513
5255	474.743	4.14	78.09	3.62	11.3762	1.0342
5260	387.862	4.65	72.4	5.17	13.4446	2.5855
5265	379.587	6.72	70.85	6.72	9.3078	5.171
5270	340.801	3.62	66.71	3.62	7.7565	2.0684
5275	303.566	3.62	58.44	3.62	11.3762	3.1026
5280	314.944	1.55	37.75	5.69	14.9959	1.5513
5285	290.638	3.62	57.4	5.69	14.9959	0.5171
5290	251.334	1.03	55.85	0	10.342	4.1368
5295	248.232	0	86.36	3.1	10.8591	11.3762
5300	237.889	2.07	110.15	1.03	13.9617	29.4747
5305	238.406	0	99.29	6.72	15.513	2.0684
5310	231.683	2.07	143.25	1.03	12.4104	4.6539
5315	240.991	2.07	130.84	5.69	14.9959	5.171
5320	234.786	4.14	171.69	7.24	14.4788	7.2394
5325	240.474	0.52	199.1	7.24	14.4788	3.1026
5330	246.163	4.14	215.13	9.31	13.9617	7.7565
5335	253.92	4.14	243.06	4.65	15.513	3.6197
5340	252.886	8.27	233.75	3.1	14.9959	3.1026
5345	258.575	2.59	282.36	4.14	16.0301	2.0684
5350	285.466	4.14	278.74	2.59	16.5472	4.1368
5355	272.02	2.07	323.74	5.69	14.4788	5.6881
5360	295.292	1.55	342.35	7.24	12.9275	8.2736
5365	301.498	0	361.49	8.27	14.4788	4.1368
5370	308.221	31.03	385.28	7.76	11.8933	6.2052
5375	287.018	7.24	420.44	9.83	12.9275	7.7565
5380	289.086	5.69	428.2	8.27	13.9617	7.2394
5385	243.577	9.31	373.38	5.17	13.4446	6.2052
5390	259.092	7.24	293.74	9.31	15.513	7.2394
5395	202.205	9.83	228.58	6.21	13.4446	4.6539
5400	223.408	7.24	172.73	1.03	9.3078	12.4104
5405	236.854	2.59	145.84	7.24	14.4788	33.0944
5410	192.379	1.03	108.6	3.62	14.4788	67.7401
5415	225.477	8.27	90.5	9.83	18.6156	101.869
5420	384.759	1.55	75.5	6.72	14.4788	135.48
5425	396.136	5.69	67.23	5.17	16.0301	168.575
5430	424.579	10.34	53.78	2.59	16.5472	205.806
5435	430.268	1.03	51.72	2.59	16.5472	240.452
5440	406.479	10.34	39.3	6.72	15.513	301.469
5445	428.717	1.03	50.68	1.55	9.8249	352.145
5450	413.719	1.55	53.27	5.17	14.9959	6.7223
5455	409.582	0	53.27	0	14.9959	5.6881
5460	419.408	7.24	58.96	10.34	16.0301	7.7565
5465	426.648	1.55	49.65	6.21	12.9275	8.7907
5470	444.231	6.21	57.4	3.62	13.9617	6.7223
5475	416.822	2.07	55.34	4.65	11.3762	5.171
5480	394.068	3.1	65.16	4.14	13.4446	4.1368
5485	406.996	7.24	86.88	2.07	12.9275	4.6539
5490	412.168	0.52	78.61	4.14	15.513	6.2052
5495	415.271	7.24	121.01	6.72	14.9959	7.2394
5500	409.065	0	133.94	4.65	15.513	8.2736
5505	412.168	3.1	151.52	9.31	9.3078	6.7223
5510	420.959	8.27	141.7	7.24	13.9617	5.171
5515	418.891	5.69	153.59	6.72	13.9617	6.7223
5520	398.722	3.62	144.28	5.17	14.9959	6.7223
5525	398.205	3.1	158.25	5.17	15.513	7.2394
5530	411.651	3.62	161.35	5.17	16.5472	8.7907
5535	431.302	1.55	161.87	4.65	13.9617	8.2736
5540	415.788	3.62	156.18	2.59	8.7907	10.8591
5545	415.788	3.1	167.56	2.07	8.7907	5.171
5550	420.442	2.07	160.83	2.59	17.0643	3.6197
5555	427.165	5.17	164.97	5.17	7.2394	4.6539
5560	426.648	1.55	160.32	7.76	17.0643	8.2736
5565	485.603	3.62	158.25	5.69	15.513	5.171
5570	486.12	1.03	148.42	5.69	14.9959	6.2052
5575	490.257	6.21	146.87	7.76	14.9959	5.6881
5580	484.569	1.55	132.91	4.14	11.8933	7.2394
5585	478.363	1.55	146.87	4.65	14.4788	1.0342
5590	475.26	1.55	143.25	3.62	16.0301	4.6539
5595	476.294	1.55	137.04	4.14	16.0301	0
5600	466.986	6.21	138.08	3.1	16.0301	1.0342
5605	469.571	3.62	130.32	4.65	16.5472	0
5610	475.777	2.59	131.87	5.69	15.513	2.0684
5615	522.838	3.62	129.29	4.14	14.9959	1.5513
5620	552.315	2.07	129.8	6.72	14.9959	1.5513
5625	469.571	4.14	132.39	5.69	16.5472	2.5855
5630	459.228	2.59	128.77	5.17	16.0301	5.171
5635	534.215	2.59	131.36	8.27	14.9959	2.0684
5640	568.347	9.31	136.01	3.1	18.0985	0.5171
5645	607.133	4.65	140.15	7.76	16.0301	3.1026
5650	602.996	2.59	173.25	5.17	14.4788	1.5513
5655	596.273	4.65	191.86	11.89	11.3762	4.6539
5660	598.341	1.55	200.65	8.27	17.5814	4.6539
5665	357.35	3.62	206.34	10.86	17.0643	5.171
5670	411.651	8.27	221.86	21.2	14.9959	9.8249
5675	467.503	3.62	224.96	25.86	17.5814	7.7565
5680	519.735	5.17	235.3	9.83	16.5472	7.2394
5685	517.149	0	241.51	0.52	14.9959	4.6539
5690	481.983	2.59	250.82	5.69	10.8591	4.6539
5695	504.737	13.45	257.54	1.03	18.6156	6.2052
5700	536.284	0.52	246.68	5.69	17.5814	5.171
5705	544.558	8.27	198.59	3.1	17.5814	5.6881
5710	551.281	2.07	168.07	4.14	16.5472	5.171
5715	558.521	4.14	136.01	1.03	17.0643	8.7907
5720	615.407	1.03	140.66	2.59	10.342	6.7223
5725	636.093	5.69	129.8	9.83	15.513	5.171
5730	568.864	1.55	119.98	1.55	9.3078	6.2052
5735	648.505	1.55	116.88	7.24	18.6156	6.2052
5740	646.436	8.79	101.88	1.55	20.684	7.2394
5745	699.185	1.03	106.02	2.59	18.0985	7.2394
5750	1170.31	9.83	78.09	1.55	20.684	9.8249
5755	51.7149	0.52	57.92	0.52	19.1327	5.6881
5760	33.0975	3.62	61.02	5.69	18.6156	7.2394
5765	29.4775	7.76	61.02	1.03	17.5814	12.9275
5770	27.4089	2.59	79.64	6.21	21.2011	8.2736
5775	29.9946	2.07	94.12	4.14	23.2695	7.7565
5780	19.1345	1.03	115.32	0.52	25.3379	10.8591
5785	22.7546	7.24	119.98	2.07	23.7866	9.3078
5790	20.686	3.1	132.39	1.03	21.2011	9.8249
5795	19.6517	8.79	118.94	3.1	20.1669	7.7565
5800	16.5488	9.31	98.78	3.62	17.5814	6.7223
5805	16.0316	2.59	113.77	3.62	24.3037	8.2736
5810	13.963	1.03	119.98	4.14	25.3379	8.2736
5815	5.17149	2.59	119.46	3.62	24.3037	10.8591
5820	4.65434	2.07	136.01	3.62	23.2695	8.2736
5825	8.79153	0.52	142.73	1.55	25.855	10.342
5830	6.20579	0.52	146.87	5.69	26.8892	7.2394
5835	9.82583	1.55	148.94	3.1	22.2353	6.7223
5840	9.82583	2.59	152.56	2.59	20.1669	9.3078
5845	11.3773	1.03	153.59	0.52	21.7182	6.2052
5850	9.82583	2.07	152.56	2.07	27.9234	9.3078
5855	10.8601	1.03	153.08	2.59	28.9576	8.2736
5860	8.79153	1.55	151.01	6.21	26.3721	12.4104
5865	10.343	0.52	155.15	4.14	25.3379	8.2736
5870	12.4116	8.27	154.63	6.21	26.8892	9.8249
5875	9.30868	8.27	159.28	3.1	28.4405	7.7565
5880	9.30868	2.07	155.66	4.14	29.9918	6.2052
5885	10.8601	3.62	163.42	4.14	27.9234	11.8933
5890	12.9287	1.03	172.73	1.03	29.9918	8.2736
5895	12.9287	2.59	175.31	1.55	27.4063	8.2736
5900	13.963	4.65	182.55	7.76	23.2695	11.3762
5905	14.4802	2.59	170.14	2.07	24.8208	8.2736
5910	11.8944	7.24	183.07	9.31	25.855	9.8249
5915	13.4459	4.14	168.59	2.07	28.4405	9.3078
5920	14.4802	8.79	185.14	8.27	36.7141	6.7223
5925	15.5145	9.83	197.03	7.76	36.7141	8.2736
5930	15.5145	3.1	1460.43	0.52	40.3338	10.8591
5935	15.5145	5.17	5.17	9.31	41.8851	8.7907
5940	17.5831	0.52	22.24	3.1	44.9877	8.2736
5945	15.5145	5.17	43.44	8.27	41.368	6.2052
5950	14.9973	8.27	27.93	4.14	51.1929	7.7565
5955	14.9973	1.03	47.06	10.34	54.2955	10.8591
5960	14.4802	6.21	53.78	4.14	55.3297	9.3078
5965	14.4802	0.52	34.13	7.76	53.7784	8.7907
5970	18.1002	0.52	56.37	2.59	56.881	6.7223
5975	20.1688	0.52	47.58	2.59	53.7784	6.7223
5980	21.7203	5.69	47.58	6.72	54.2955	7.2394
5985	20.1688	0	35.68	1.55	49.6416	6.2052
5990	19.6517	4.65	46.03	4.65	51.1929	7.2394
5995	22.7546	1.03	41.37	0	54.8126	8.2736
6000	21.7203	1.03	47.06	2.59	57.9152	7.2394
6005	25.8575	7.76	48.09	2.59	56.881	8.7907
6010	28.4432	3.1	55.85	2.59	31.026	9.3078
6015	29.9946	6.72	49.13	3.1	11.8933	10.342
6020	28.4432	4.65	49.65	4.14	14.9959	8.7907
6025	31.0289	1.55	56.89	6.21	13.9617	8.7907
6030	29.9946	4.14	73.95	2.07	16.0301	11.3762
6035	34.649	2.59	70.85	2.59	15.513	9.3078
6040	35.6833	3.62	74.47	2.07	13.9617	8.2736
6045	39.3033	4.14	85.33	2.07	14.9959	6.7223
6050	42.4062	3.62	89.47	1.55	14.4788	10.8591
6055	32.5804	3.62	97.74	1.55	19.6498	8.7907
6060	33.6147	4.14	107.57	1.55	18.6156	8.7907
6065	35.1661	0.52	111.19	2.07	20.684	8.2736
6070	40.3376	0	0	2.59	20.684	8.2736
6075	42.9234	3.62	2.59	2.59	21.7182	8.7907
6080	44.992	3.62	1.03	4.65	21.2011	8.2736
6085	48.0949	0.52	0.52	3.1	22.7524	7.2394
6090	35.1661	0	1.03	3.62	33.6115	8.7907
6095	23.7889	2.07	1.55	6.21	36.7141	10.342
6100	27.926	3.1	0	2.07	37.7483	8.7907
6105	22.2374	1.55	1.03	2.59	35.1628	8.2736
6110	21.7203	2.07	4.65	1.03	37.2312	8.7907
6115	26.3746	1.03	1.55	3.62	31.5431	9.3078
6120	25.8575	9.31	0	6.72	32.0602	10.342
6125	25.8575	0.52	9.83	1.03	39.2996	10.342
6130	11.3773	17.58	3.62	8.27	41.8851	9.8249
6135	8.27438	3.1	9.31	0.52	43.4364	9.8249
6140	12.9287	2.07	3.1	7.24	43.9535	10.8591
6145	6.72294	6.72	2.07	3.62	41.8851	8.2736
6150	10.8601	3.1	12.41	7.76	43.4364	7.2394
6155	10.8601	6.72	2.07	9.31	40.8509	8.2736
6160	11.3773	4.65	15.51	4.65	42.4022	10.8591
6165	15.5145	6.72	0.52	8.79	42.4022	8.2736
6170	19.1345	2.59	18.1	4.65	40.8509	9.8249
6175	25.3403	7.24	3.62	6.72	42.9193	8.7907
6180	27.4089	2.59	18.1	3.1	47.5732	6.2052
6185	30.5118	2.59	3.1	0	43.9535	6.7223
6190	40.3376	10.86	2.59	3.1	44.4706	8.7907
6195	49.6463	1.03	2.07	9.83	50.1587	9.3078
6200	53.2663	6.21	4.65	5.69	50.6758	7.7565
6205	59.4721	1.03	1.03	1.55	53.2613	9.3078
6210	61.0236	2.07	1.55	3.62	51.1929	8.7907
6215	68.7808	12.93	1.03	2.59	52.2271	8.2736
6220	68.7808	2.07	2.07	7.76	55.3297	7.7565
6225	71.8837	0.52	1.03	1.03	57.3981	6.2052
6230	72.918	3.62	2.07	1.55	57.3981	3.1026
6235	71.3666	2.07	6.72	0	64.1204	2.5855
6240	73.9523	1.03	8.79	1.55	68.2572	1.5513
6245	70.3323	4.65	1.03	1.03	69.2914	1.5513
6250	74.9866	0	3.62	1.55	66.7059	2.0684
6255	78.6066	5.69	0.52	7.76	65.1546	2.5855
6260	83.261	2.07	4.14	1.03	68.2572	2.5855
6265	84.8124	3.1	8.27	1.55	66.1888	3.6197
6270	14.9973	5.17	2.07	1.55	62.052	3.1026
6275	3.10289	2.07	6.21	0	65.1546	3.6197
6280	3.62004	2.59	2.07	5.69	69.2914	3.1026
6285	2.0686	2.07	2.07	0.52	72.394	3.6197
6290	7.24009	4.65	3.1	2.07	71.8769	3.1026
6295	8.79153	3.1	4.65	3.62	70.8427	4.1368
6300	10.343	4.14	2.59	2.59	58.4323	2.5855
6305	10.343	3.62	2.07	1.03	54.8126	3.6197
6310	7.24009	1.03	4.14	4.14	56.3639	7.2394
6315	8.27438	5.17	0.52	4.65	56.3639	3.1026
6320	12.4116	3.1	2.07	1.03	60.5007	4.6539
6325	12.4116	4.14	2.59	1.55	64.1204	3.6197
6330	14.4802	4.14	1.03	3.1	61.5349	4.1368
6335	14.4802	2.07	3.1	4.14	74.9795	1.5513
6340	12.4116	1.55	1.55	3.1	87.907	2.0684
6345	11.8944	1.03	0.52	2.59	88.4241	4.1368
6350	13.963	0	2.07	4.65	65.1546	2.5855
6355	10.8601	3.1	2.07	1.03	62.052	2.0684
6360	13.963	3.62	0.52	3.62	63.6033	5.6881
6365	12.4116	3.1	5.17	2.07	66.1888	0.5171
6370	16.5488	2.07	2.07	4.14	76.0137	1.5513
6375	16.5488	4.65	4.14	8.79	82.2189	3.1026
6380	16.0316	1.55	2.07	0.52	83.7702	1.5513
6385	14.4802	5.17	1.03	7.24	92.0438	4.1368
6390	13.963	3.1	6.72	1.03	99.8003	1.5513
6395	14.4802	3.1	0.52	3.1	110.142	4.1368
6400	17.0659	4.14	11.89	4.65	406.958	3.6197
6405	15.5145	4.65	3.62	7.76	3.1026	3.6197
6410	13.963	4.14	13.96	2.59	22.7524	2.5855
6415	14.4802	5.69	3.62	4.65	19.1327	0.5171
6420	14.9973	5.17	0.52	9.31	3.1026	6.2052
6425	10.343	5.69	3.62	1.03	19.1327	6.2052
6430	11.3773	7.76	4.14	10.86	4.1368	4.6539
6435	16.0316	9.83	4.14	0	10.342	5.171
6440	14.4802	6.21	3.1	1.55	16.5472	3.1026
6445	15.5145	9.31	15.51	5.17	13.9617	3.1026
6450	16.5488	2.07	2.59	9.83	17.0643	2.0684
6455	16.5488	5.69	5.17	4.65	27.4063	4.1368
6460	14.9973	0.52	2.59	8.79	37.2312	4.6539
6465	16.5488	3.1	5.17	2.07	38.2654	6.2052
6470	17.0659	11.38	1.55	4.14	49.6416	3.1026
6475	16.5488	1.03	0	7.76	51.71	4.6539
6480	14.4802	6.21	14.48	3.1	54.8126	3.1026
6485	19.1345	3.62	1.55	5.17	61.0178	3.1026
6490	13.963	2.59	6.21	0.52	68.2572	3.6197
6495	15.5145	3.62	2.07	3.1	74.4624	4.6539
6500	20.1688	2.07	1.03	2.07	84.8044	5.171
6505	18.6174	1.03	8.27	1.03	96.6977	3.1026
6510	21.7203	4.14	2.07	3.62	110.659	2.5855
6515	20.686	6.72	6.21	4.14	117.382	2.0684
6520	18.1002	4.14	4.65	6.72	129.792	4.1368
6525	15.5145	7.24	1.55	1.03	135.48	3.1026
6530	16.0316	2.07	3.62	1.03	141.685	4.1368
6535	22.7546	6.72	6.72	4.65	160.301	4.1368
6540	21.7203	3.1	3.1	5.17	187.707	6.2052
6545	23.2717	1.55	4.14	1.55	213.562	1.5513
6550	23.2717	4.14	3.62	4.14	244.588	0
6555	24.306	3.62	5.69	4.65	250.794	2.5855
6560	22.2374	6.21	4.65	3.62	292.161	1.5513
6565	24.306	4.65	3.1	2.07	242.003	3.1026
6570	21.7203	6.72	4.65	2.59	122.553	3.1026
6575	28.4432	41.89	3.1	3.62	67.7401	0.5171
6580	26.8917	1.55	2.59	3.1	57.3981	1.5513
6585	30.5118	0	4.65	2.59	40.3338	0
6590	32.5804	15.51	1.03	2.07	47.5732	3.6197
6595	34.1318	3.1	0	2.59	54.8126	2.0684
6600	30.5118	0.52	1.55	3.1	63.6033	3.6197
6605	28.4432	1.55	0.52	2.07	71.8769	3.1026
6610	33.6147	0	1.55	1.03	80.6676	1.5513
6615	36.7176	3.62	0.52	2.07	87.3899	2.5855
6620	32.5804	2.07	4.65	3.62	101.352	1.5513
6625	33.0975	2.07	3.1	5.69	121.001	3.1026
6630	33.6147	1.55	5.17	1.55	133.412	2.5855
6635	35.1661	1.55	1.55	5.69	142.72	2.5855
6640	30.5118	5.17	2.07	1.55	143.237	1.0342
6645	33.0975	1.55	10.34	6.21	145.822	1.5513
6650	33.0975	6.21	5.17	4.65	135.997	1.5513
6655	38.269	1.03	11.38	1.55	141.168	0.5171
6660	40.8548	2.59	6.72	7.76	153.579	0.5171
6665	40.3376	6.21	1.55	2.07	156.164	1.5513
6670	38.269	3.62	2.59	7.24	104.971	2.5855
6675	42.9234	7.24	0	2.07	69.2914	1.5513
6680	40.8548	5.17	3.1	1.55	41.368	3.1026
6685	39.3033	3.62	0.52	7.24	35.1628	0
6690	40.8548	2.59	18.62	3.62	49.1245	1.5513
6695	44.992	4.14	5.17	8.79	51.1929	1.5513
6700	42.4062	8.27	17.07	5.17	54.8126	1.5513
6705	44.4748	1.55	3.62	8.79	40.8509	0.5171
6710	43.4405	4.65	2.07	5.17	53.2613	2.5855
6715	46.0263	2.59	2.07	1.55	34.6457	3.1026
6720	41.8891	4.14	2.07	7.76	35.6799	0
6725	48.0949	1.03	2.59	1.55	54.8126	1.5513
6730	50.1635	0.52	3.1	1.03	53.2613	3.1026
6735	48.0949	7.24	3.1	1.55	53.7784	0.5171
6740	50.1635	0.52	4.65	4.14	54.2955	3.1026
6745	47.5777	4.65	6.72	2.59	57.3981	3.6197
6750	45.5091	1.55	1.03	7.24	39.8167	2.5855
6755	49.1292	4.65	1.55	2.07	41.368	1.5513
6760	50.1635	2.59	0	2.07	40.3338	2.0684
6765	48.612	0	2.59	1.55	44.4706	2.0684
6770	52.7492	5.69	5.69	1.03	39.8167	1.0342
6775	46.0263	3.1	3.1	6.21	156.681	1.5513
6780	48.0949	2.59	6.21	2.07	11.8933	4.1368
6785	47.0606	0	6.72	6.72	13.9617	5.6881
6790	51.1978	5.69	4.14	3.1	19.1327	1.5513
6795	54.8178	5.17	5.17	4.14	15.513	1.5513
6800	53.7835	3.1	4.65	5.17	12.9275	1.5513
6805	54.3006	8.27	3.1	3.62	20.684	0
6810	59.4721	0.52	2.07	5.17	27.4063	2.5855
6815	54.8178	8.79	5.69	2.07	35.6799	2.5855
6820	59.4721	10.34	2.59	3.62	47.0561	3.6197
6825	55.3349	4.65	2.07	3.1	59.9836	1.5513
6830	58.4378	8.27	1.55	3.1	41.368	0.5171
6835	59.4721	4.65	2.07	2.59	37.7483	0.5171
6840	56.3692	7.24	3.62	2.07	43.4364	2.0684
6845	59.4721	0.52	3.1	1.55	41.8851	2.5855
6850	55.3349	5.17	1.55	2.07	43.4364	2.5855
6855	55.8521	1.03	3.1	2.59	50.1587	5.6881
6860	56.3692	3.1	0	2.07	51.1929	1.5513
6865	55.8521	3.62	1.55	3.62	51.71	0
6870	55.3349	1.55	0.52	3.62	53.2613	1.0342
6875	56.8864	9.83	2.59	3.62	53.7784	1.0342
6880	56.8864	2.59	1.55	4.65	48.6074	2.0684
6885	58.4378	0.52	7.24	6.21	51.71	4.1368
6890	48.612	0	3.1	4.14	51.71	2.0684
6895	56.3692	1.03	1.55	5.17	48.0903	1.0342
6900	56.8864	7.76	2.59	5.69	48.6074	1.0342
6905	59.4721	0	0.52	3.1	62.5691	1.0342
6910	59.9893	3.1	2.59	9.83	75.4966	2.0684
6915	58.955	2.59	0.52	5.69	94.6293	2.5855
6920	61.0236	4.14	1.55	1.55	99.2832	3.1026
6925	58.955	9.83	1.55	6.72	107.04	1.5513
6930	53.7835	7.24	14.48	4.14	128.241	2.5855
6935	58.955	4.14	4.65	7.24	98.7661	2.5855
6940	59.4721	4.14	2.59	4.65	99.2832	0.5171
6945	60.5064	4.14	3.62	8.27	87.3899	0.5171
6950	62.0579	5.17	3.62	5.17	91.0096	2.5855
6955	65.6779	4.14	20.69	3.1	89.4583	3.1026
6960	63.0922	1.03	2.07	7.76	101.352	6.2052
6965	20.686	11.38	19.65	5.69	87.907	1.0342
6970	56.8864	3.62	3.62	8.79	86.8728	0
6975	22.2374	4.14	2.59	4.14	82.736	1.5513
6980	5.17149	1.55	18.1	8.27	95.6635	3.1026
6985	5.68864	2.59	4.14	2.07	101.869	1.5513
6990	5.17149	7.76	2.07	4.65	96.6977	3.6197
6995	2.58575	0.52	3.1	1.55	104.454	4.6539
7000	3.10289	1.03	6.21	3.1	102.903	2.5855
7005	0.517149	2.07	2.59	3.62	113.245	1.0342
7010	5.68864	2.59	5.17	4.14	114.279	2.0684
7015	5.68864	3.1	5.17	9.83	97.2148	1.5513
7020	4.13719	3.1	2.59	1.55	85.8386	3.1026
7025	4.65434	1.55	5.69	2.59	84.2873	5.171
7030	5.68864	4.14	0.52	3.62	69.2914	5.171
7035	4.65434	2.59	5.69	3.1	85.3215	4.1368
7040	1.55145	2.59	2.59	0.52	114.796	1.0342
7045	5.17149	0.52	5.17	3.1	126.172	0.5171
7050	12.9287	4.14	4.14	5.69	133.412	2.0684
7055	18.1002	5.69	2.59	3.62	157.716	1.5513
7060	25.3403	1.55	5.17	3.1	127.724	3.6197
7065	20.686	4.14	3.62	8.79	80.6676	4.6539
7070	21.7203	3.1	4.65	4.65	83.2531	4.6539
7075	25.8575	5.17	2.59	4.14	92.0438	2.0684
7080	23.7889	5.69	4.14	3.62	82.2189	1.0342
7085	25.3403	1.55	2.59	3.1	98.7661	0.5171
7090	21.2031	4.14	2.07	4.65	116.348	1.0342
7095	20.686	1.03	3.62	0.52	126.69	1.5513
7100	17.0659	2.07	0.52	5.69	112.211	4.6539
7105	15.5145	3.62	1.55	5.69	121.519	2.5855
7110	12.4116	0.52	2.07	1.55	125.138	3.6197
7115	15.5145	0.52	1.55	3.62	130.826	1.5513
7120	12.4116	2.07	1.55	2.59	147.891	0
7125	8.79153	0	0	5.69	132.378	1.5513
7130	5.68864	1.03	1.55	3.1	425.056	4.1368
7135	5.68864	1.55	2.07	3.62	7.7565	2.0684
7140	5.68864	1.55	2.07	5.17	7.2394	3.6197
7145	2.58575	1.03	1.03	6.21	0.5171	2.5855
7150	4.65434	1.03	0	2.07	0.5171	1.5513
7155	8.79153	2.07	0.52	6.72	13.4446	1.5513
7160	7.24009	0	9.31	3.62	11.8933	3.1026
7165	7.24009	1.55	1.03	7.76	12.9275	1.5513
7170	8.27438	7.76	6.21	6.21	11.8933	2.0684
7175	6.20579	3.1	6.21	5.69	14.9959	2.0684
7180	6.72294	2.07	1.03	7.76	11.8933	4.6539
7185	4.65434	5.17	17.58	3.1	11.3762	0.5171
7190	6.72294	0.52	1.03	7.76	10.342	3.1026
7195	8.79153	1.55	0.52	4.14	12.9275	1.0342
7200	8.79153	2.59	5.69	9.83	17.0643	2.0684
7205	10.343	3.62	2.59	4.14	14.9959	2.5855
7210	7.75723	0	3.1	11.38	16.5472	4.1368
7215	5.17149	3.62	2.59	8.27	19.1327	3.6197
7220	5.68864	3.62	18.62	5.69	27.9234	1.0342
7225	11.8944	3.1	1.55	11.89	34.6457	2.0684
7230	6.72294	1.03	18.62	3.1	27.4063	2.0684
7235	8.27438	2.07	2.07	10.86	38.2654	1.0342
7240	10.343	1.55	3.62	5.69	40.3338	2.5855
7245	7.75723	4.14	2.59	4.14	40.3338	2.0684
7250	7.24009	0	4.14	9.83	46.0219	2.0684
7255	9.30868	3.62	14.48	3.62	56.881	0.5171
7260	6.72294	1.55	2.07	8.27	47.0561	2.5855
7265	10.8601	3.1	11.89	3.1	55.3297	3.6197
7270	12.9287	4.14	1.03	10.34	77.565	1.0342
7275	10.8601	1.03	0	3.62	85.8386	2.0684
7280	11.8944	4.14	0.52	9.31	95.6635	2.5855
7285	8.79153	3.1	1.55	3.1	99.8003	4.6539
7290	10.8601	4.65	7.76	2.07	49.1245	1.5513
7295	7.24009	3.1	2.07	8.79	48.0903	2.0684
7300	12.4116	3.1	2.07	2.59	57.3981	3.1026
7305	11.3773	3.1	2.59	7.24	57.9152	2.0684
7310	8.79153	0.52	6.21	3.62	72.9111	2.0684
7315	13.4459	5.69	2.59	4.65	79.6334	4.1368
7320	7.75723	3.62	6.21	5.17	83.7702	2.0684
7325	5.68864	3.62	4.65	4.65	99.8003	5.171
7330	9.30868	3.1	2.07	4.65	113.762	0.5171
7335	14.9973	0.52	0	5.17	111.177	1.5513
7340	12.9287	3.1	2.59	4.65	138.583	3.1026
7345	15.5145	1.03	2.59	3.62	155.647	3.1026
7350	14.9973	3.1	5.17	1.03	154.096	1.5513
7355	10.8601	2.59	3.62	2.59	132.895	2.5855
7360	11.8944	0.52	0	4.65	129.275	3.6197
7365	11.8944	5.17	2.59	5.69	139.617	1.0342
7370	16.0316	1.55	1.55	3.1	154.613	3.1026
7375	14.4802	2.07	0.52	6.72	155.13	2.0684
7380	14.9973	1.03	3.1	1.55	172.194	1.5513
7385	17.0659	3.62	1.55	5.17	170.126	0.5171
7390	12.4116	1.03	0.52	4.14	172.711	1.0342
7395	10.8601	3.1	0.52	5.17	157.198	2.5855
7400	11.3773	1.55	2.07	4.14	155.647	3.1026
7405	12.4116	2.07	8.27	4.14	169.609	2.0684
7410	18.1002	2.59	1.55	5.69	119.967	2.5855
7415	18.1002	4.14	8.79	5.17	27.9234	3.1026
7420	18.1002	1.03	2.59	8.27	27.9234	4.1368
7425	17.5831	5.69	10.86	4.14	28.9576	2.5855
7430	18.6174	4.65	2.59	5.69	29.9918	0.5171
7435	16.5488	2.07	1.03	8.79	49.6416	2.0684
7440	18.1002	3.62	3.62	2.59	62.5691	4.1368
7445	19.6517	2.59	2.59	8.27	57.3981	1.5513
7450	22.7546	1.55	16.55	2.59	55.8468	2.0684
7455	21.7203	3.1	4.65	9.31	52.2271	3.1026
7460	22.7546	3.1	18.1	6.21	44.4706	2.5855
7465	19.6517	2.59	4.65	2.59	49.6416	0.5171
7470	21.2031	1.55	1.55	4.65	61.5349	2.0684
7475	21.2031	0.52	18.62	3.62	53.7784	3.6197
7480	22.7546	0.52	3.1	7.76	58.9494	1.0342
7485	24.306	3.1	1.55	5.17	68.2572	2.0684
7490	24.8232	5.17	3.62	11.38	73.4282	3.6197
7495	20.686	2.07	16.55	4.14	70.3256	1.5513
7500	22.2374	1.03	0.52	8.79	70.3256	7.7565
7505	26.3746	1.55	3.62	5.17	74.9795	1.5513
7510	27.4089	0.52	3.1	2.07	83.2531	1.5513
7515	26.8917	5.69	3.1	3.62	92.5609	3.1026
7520	29.9946	0.52	11.89	3.1	99.2832	1.0342
7525	29.9946	2.59	2.07	9.31	100.835	2.0684
7530	29.9946	0	5.69	3.62	109.108	2.0684
7535	26.3746	1.55	1.55	9.83	127.207	4.6539
7540	26.8917	0	7.24	2.07	116.347	3.1026
7545	31.5461	2.07	5.69	8.79	126.172	3.1026
7550	30.5118	2.59	3.62	3.1	97.2148	2.0684
7555	31.0289	0.52	6.72	2.59	96.1806	2.5855
7560	31.0289	3.1	4.14	8.79	104.971	1.5513
7565	28.4432	3.1	1.55	1.55	121.519	2.5855
7570	27.926	3.62	3.1	7.24	129.792	0.5171
7575	30.5118	1.55	8.79	2.59	113.762	3.6197
7580	31.5461	1.55	2.59	2.59	124.104	1.5513
7585	33.0975	2.59	2.59	4.14	134.446	2.0684
7590	33.0975	0	2.07	5.17	119.967	1.0342
7595	33.6147	3.1	2.59	4.14	108.074	3.1026
7600	32.0632	0.52	5.17	5.17	109.625	3.6197
7605	30.5118	0.52	0.52	2.59	110.142	3.6197
7610	26.8917	4.14	4.65	5.17	120.484	2.5855
7615	27.926	2.07	2.07	2.07	118.416	3.1026
7620	32.0632	5.69	0.52	3.62	114.279	2.5855
7625	33.0975	1.55	2.07	4.65	124.621	1.5513
7630	35.1661	3.62	1.03	3.62	122.553	2.0684
7635	34.1318	1.03	0.52	5.69	114.796	3.1026
7640	32.0632	4.14	0	4.14	103.42	3.1026
7645	30.5118	0	2.07	4.14	108.591	1.5513
7650	34.1318	1.03	1.03	2.59	110.142	0.5171
7655	32.5804	2.07	2.59	1.55	127.207	2.0684
7660	31.5461	1.55	1.03	3.62	142.202	3.1026
7665	33.0975	3.62	1.03	3.62	178.917	1.5513
7670	31.5461	0.52	3.1	3.1	191.844	1.5513
7675	27.926	3.1	0	7.24	152.544	3.1026
7680	27.4089	2.07	13.45	3.1	122.036	4.1368
7685	32.5804	2.59	2.07	7.76	124.621	1.0342
7690	32.0632	2.07	11.38	5.69	129.792	2.0684
7695	33.0975	2.59	0	6.72	146.856	3.6197
7700	35.1661	4.14	5.69	3.62	165.472	3.6197
7705	33.6147	2.07	19.13	3.1	179.951	1.5513
7710	36.2004	4.14	2.07	8.27	167.54	4.6539
7715	33.0975	5.17	18.62	2.59	133.412	2.5855
7720	29.9946	2.59	2.59	10.34	128.241	3.1026
7725	29.9946	0	0.52	4.65	139.617	1.5513
7730	36.7176	1.03	2.59	9.83	152.544	1.5513
7735	36.2004	3.62	1.55	6.21	108.074	3.1026
7740	34.649	1.55	3.1	4.14	63.6033	3.1026
7745	36.2004	3.1	3.62	5.17	61.0178	2.5855
7750	33.0975	1.03	18.62	4.14	808.227	3.1026
7755	34.649	2.07	2.07	3.1	12.9275	1.5513
7760	34.1318	3.62	3.62	3.1	16.0301	3.1026
7765	37.7519	0.52	0	9.83	7.2394	1.5513
7770	35.1661	3.62	4.65	3.62	13.4446	1.5513
7775	36.2004	1.03	11.89	1.55	0	0.5171
7780	36.2004	3.1	5.17	2.59	3.1026	3.1026
7785	33.6147	1.55	12.93	1.55	3.6197	1.0342
7790	34.649	2.59	4.14	8.27	5.6881	3.1026
7795	36.2004	0.52	2.07	2.07	3.1026	2.0684
7800	36.7176	0	1.55	7.76	2.0684	1.5513
7805	35.6833	2.07	1.03	1.55	3.6197	0
7810	39.3033	2.07	6.72	2.59	3.6197	2.5855
7815	38.7862	2.59	6.72	3.1	4.1368	2.0684
7820	37.7519	1.03	3.62	2.07	4.6539	4.1368
7825	33.6147	3.62	2.07	7.76	2.5855	3.1026
7830	35.1661	1.03	11.38	2.59	5.171	3.6197
7835	39.3033	5.17	1.03	3.1	1.0342	1.5513
7840	37.2347	1.03	11.38	2.59	3.1026	1.5513
7845	37.7519	1.03	2.59	4.65	1.0342	3.1026
7850	38.7862	2.07	9.83	5.17	4.6539	3.6197
7855	37.2347	0.52	2.59	4.14	7.7565	5.171
7860	35.6833	5.17	10.34	3.62	8.2736	2.5855
7865	39.8205	2.07	3.62	4.14	15.513	1.0342
7870	41.3719	1.55	3.1	2.07	3.6197	3.1026
7875	39.8205	2.59	3.62	3.1	2.5855	1.5513
7880	41.8891	2.07	1.03	3.1	3.1026	3.1026
7885	40.3376	2.59	10.34	1.55	2.5855	0.5171
7890	34.649	0.52	1.03	1.03	0.5171	8.7907
7895	37.7519	2.07	4.65	2.07	1.5513	3.1026
7900	40.3376	2.59	1.55	1.03	2.0684	2.5855
7905	40.3376	1.55	2.07	4.14	5.171	2.5855
7910	42.9234	3.62	2.59	5.17	2.0684	0.5171
7915	43.9577	3.1	1.55	5.17	2.5855	1.0342
7920	41.3719	3.62	7.76	5.17	3.6197	1.5513
7925	43.4405	2.07	5.17	2.07	3.6197	3.1026
7930	44.4748	2.59	9.31	2.59	3.1026	3.6197
7935	45.5091	3.1	3.1	3.1	4.1368	2.0684
7940	46.0263	4.14	4.65	4.14	3.6197	2.0684
7945	49.1292	2.07	9.31	3.1	3.6197	2.0684
7950	49.6463	0.52	1.03	1.55	4.6539	3.6197
7955	47.5777	4.14	10.86	6.21	3.6197	3.6197
7960	46.0263	2.07	2.59	4.65	1.5513	3.1026
7965	41.8891	6.21	8.79	2.07	4.1368	3.1026
7970	40.3376	1.03	12.41	4.14	4.1368	2.5855
7975	43.4405	4.14	2.07	2.07	3.6197	2.0684
7980	44.4748	2.59	9.31	2.59	4.1368	4.1368
7985	42.9234	2.59	0.52	6.21	1.5513	2.0684
7990	46.0263	1.03	4.65	6.72	3.1026	3.1026
7995	46.5434	2.07	19.13	2.59	4.1368	0.5171
8000	45.5091	3.1	2.59	0.52	4.1368	3.1026
8005	43.4405	0	4.14	2.59	0	3.6197
8010	41.8891	0.52	1.03	5.17	2.0684	2.0684
8015	40.8548	0.52	6.21	3.1	4.6539	3.1026
8020	46.0263	2.07	2.59	3.1	5.171	1.0342
8025	41.8891	3.62	2.59	4.65	2.0684	2.0684
8030	41.3719	0.52	0.52	3.1	2.0684	3.1026
8035	41.3719	6.21	2.59	0.52	7.2394	4.6539
8040	38.269	2.07	10.34	2.59	0.5171	4.6539
8045	42.4062	4.14	2.59	2.07	7.7565	1.0342
8050	42.4062	1.03	9.31	3.62	6.2052	2.5855
8055	41.3719	2.59	2.07	4.14	6.2052	2.5855
8060	43.9577	1.03	6.72	3.62	6.7223	1.5513
8065	43.4405	3.1	2.07	1.55	10.8591	4.1368
8070	40.8548	4.14	6.21	0.52	3.6197	3.6197
8075	43.9577	2.07	0.52	2.07	2.0684	3.1026
8080	46.0263	5.17	4.14	1.03	9.3078	2.0684
8085	43.9577	1.55	6.72	3.1	10.342	2.5855
8090	45.5091	2.07	2.59	0.52	8.2736	3.1026
8095	48.612	2.07	4.14	3.1	2.5855	3.1026
8100	46.5434	0.52	2.07	0.52	7.2394	2.5855
8105	40.8548	3.62	1.55	1.55	4.6539	4.1368
8110	47.0606	3.1	3.1	4.14	6.7223	3.6197
8115	46.5434	4.65	5.17	0.52	3.1026	3.6197
8120	46.5434	0	5.17	3.1	8.2736	1.5513
8125	44.992	4.65	3.1	1.03	7.2394	1.5513
8130	44.4748	3.62	4.14	2.07	8.2736	2.5855
8135	44.4748	1.55	3.1	3.62	8.7907	3.1026
8140	43.9577	5.17	3.62	4.14	9.8249	3.6197
8145	44.4748	1.55	1.55	0	12.4104	2.5855
8150	40.3376	0.52	2.59	3.1	10.8591	2.0684
8155	43.4405	4.14	0.52	2.59	10.342	1.5513
8160	41.8891	4.14	2.07	1.55	11.3762	0.5171
8165	82.2267	11.89	3.1	3.1	10.8591	3.1026
8170	8.27438	2.59	0	1.03	13.4446	2.5855
8175	6.20579	3.1	2.07	3.1	15.513	0.5171
8180	4.13719	1.55	9.31	2.59	10.8591	1.5513
8185	4.65434	4.65	4.65	2.07	10.8591	2.0684
8190	3.62004	3.1	3.1	5.17	10.342	0.5171
8195	7.24009	5.17	0.52	3.62	7.2394	2.0684
8200	4.65434	4.65	14.48	4.14	8.7907	1.5513
8205	4.65434	2.59	0.52	1.55	10.8591	1.0342
8210	3.62004	4.14	5.17	3.62	12.4104	2.5855
8215	3.62004	2.07	5.69	4.14	12.9275	3.1026
8220	1.0343	4.14	1.55	4.14	9.8249	2.5855
8225	1.0343	1.55	3.62	2.59	8.7907	1.5513
8230	5.17149	3.1	1.03	5.17	9.3078	3.1026
8235	5.17149	3.62	0.52	1.55	8.7907	1.5513
8240	7.75723	0.52	1.03	5.17	4.6539	1.0342
8245	5.68864	4.14	8.27	1.55	32.5773	1.0342
8250	3.62004	4.65	1.55	2.59	38.7825	2.5855
8255	3.10289	4.65	4.65	1.55	58.4323	1.0342
8260	6.20579	3.1	4.14	4.14	69.2914	1.0342
8265	4.13719	3.1	3.62	4.14	77.0479	3.6197
8270	3.62004	2.07	13.45	3.1	71.3598	0
8275	7.24009	2.07	2.07	2.59	69.8085	2.0684
8280	5.17149	1.03	8.79	1.03	70.3256	3.6197
8285	6.72294	4.14	1.03	5.17	77.565	1.0342
8290	2.58575	0.52	1.55	4.14	76.5308	3.1026
8295	5.68864	0.52	2.07	2.59	77.0479	3.6197
8300	5.17149	1.55	1.55	1.55	83.7702	1.5513
8305	6.20579	2.07	4.14	5.69	69.8085	0.5171
8310	7.75723	6.72	2.59	5.17	70.3256	0.5171
8315	6.20579	1.03	3.1	5.69	82.736	1.5513
8320	4.13719	2.07	3.62	3.62	78.5992	2.0684
8325	3.62004	0.52	2.07	4.14	80.6676	1.0342
8330	2.58575	2.07	4.65	5.17	79.1163	4.1368
8335	4.13719	2.07	3.62	5.69	81.1847	8.2736
8340	6.20579	1.55	5.69	5.17	69.2914	0.5171
8345	7.24009	1.55	0.52	2.07	77.0479	0.5171
8350	6.72294	1.55	2.07	7.76	95.1464	2.0684
8355	2.58575	2.59	3.1	4.14	106.006	1.0342
8360	1.55145	4.65	1.03	6.72	101.352	1.0342
8365	2.0686	3.1	5.69	6.21	98.249	2.5855
8370	4.65434	4.14	2.07	5.69	130.309	3.1026
8375	7.24009	2.07	1.03	5.69	141.168	1.5513
8380	5.68864	4.65	0	4.14	128.758	0
8385	5.68864	3.62	3.1	6.72	154.096	0
8390	6.72294	2.07	2.59	1.55	155.13	2.5855
8395	5.17149	4.65	6.21	6.72	137.032	0.5171
8400	2.0686	0.52	6.21	3.1	108.074	0.5171
8405	4.13719	5.17	6.72	7.76	93.5951	3.1026
8410	3.62004	4.14	1.55	7.24	82.736	1.5513
8415	1.55145	0	0.52	6.21	104.971	0
8420	4.65434	0	2.59	7.24	108.074	1.0342
8425	3.10289	6.72	1.03	6.21	106.523	3.6197
8430	1.55145	3.62	5.69	8.79	106.006	4.6539
8435	0	3.1	0	1.55	107.557	1.5513
8440	5.17149	1.03	1.03	6.21	127.207	0.5171
8445	3.10289	1.03	2.07	6.72	148.925	3.6197
8450	6.72294	5.17	3.62	31.03	138.583	0.5171
8455	4.65434	2.59	4.14	32.06	127.207	2.0684
8460	0.517149	2.07	6.21	6.21	117.899	1.0342
8465	2.0686	3.1	4.65	13.45	135.997	2.5855
8470	2.0686	3.1	6.21	6.21	146.856	2.0684
8475	5.68864	4.14	5.69	14.48	173.228	1.5513
8480	4.13719	2.59	5.69	14.48	187.19	3.1026
8485	4.65434	3.1	1.55	5.69	202.186	0.5171
8490	5.68864	2.07	0.52	13.96	229.592	4.6539
8495	4.13719	1.03	0.52	11.89	227.007	1.5513
8500	1.0343	2.07	0.52	11.89	51.71	1.5513
8505	1.0343	1.55	0.52	10.86	70.3256	2.5855
8510	1.0343	1.03	2.07	11.89	88.9412	3.1026
8515	2.58575	2.07	0.52	13.45	99.8003	2.5855
8520	5.68864	1.55	3.1	12.93	104.971	0
8525	5.68864	0.52	2.07	13.96	116.348	2.5855
8530	2.58575	1.55	1.03	5.17	149.442	1.0342
8535	1.0343	0.52	2.59	13.96	165.472	3.1026
8540	0	3.1	0	6.72	57.3981	0.5171
8545	3.62004	1.55	0.52	13.45	39.2996	1.5513
8550	5.17149	0	1.03	11.38	33.0944	3.6197
8555	5.68864	1.55	3.1	13.45	31.026	1.0342
8560	3.62004	2.07	1.55	12.41	26.3721	2.0684
8565	2.58575	1.03	1.03	5.17	26.8892	1.5513
8570	4.65434	2.07	0.52	12.41	31.026	2.5855
8575	2.58575	1.03	1.55	11.38	31.5431	2.0684
8580	1.55145	1.03	2.59	12.41	32.5773	1.0342
8585	4.65434	3.1	2.59	13.45	27.9234	0
8590	4.65434	3.62	2.59	28.44	33.0944	1.5513
8595	3.10289	2.07	4.65	59.99	36.197	2.0684
8600	0	4.14	3.62	56.89	27.9234	13.9617
8605	3.62004	2.07	3.62	77.57	30.5089	21.2011
8610	3.10289	2.07	13.96	131.87	40.8509	7.7565
8615	5.17149	2.59	2.07	99.29	52.7442	3.1026
8620	4.65434	2.07	15.51	4.65	42.9193	2.0684
8625	4.13719	0.52	4.14	5.17	52.2271	1.0342
8630	5.17149	1.03	2.07	4.14	53.2613	2.5855
8635	4.65434	1.55	16.03	5.69	39.2996	1.0342
8640	2.0686	1.03	4.14	3.62	48.0903	0.5171
8645	1.55145	1.03	15	2.07	65.1546	0.5171
8650	4.13719	4.14	1.03	3.1	78.0821	4.1368
8655	4.13719	3.1	2.07	4.14	70.8427	3.6197
8660	4.13719	0.52	1.03	7.24	71.8769	2.0684
8665	7.75723	1.55	4.14	8.79	73.9453	1.0342
8670	5.68864	3.62	0.52	24.82	82.2189	2.0684
8675	3.10289	1.03	4.65	61.02	82.2189	1.0342
8680	1.55145	0.52	5.17	96.71	89.4583	3.1026
8685	2.58575	1.03	4.65	141.7	74.4624	3.1026
8690	5.17149	2.07	3.1	158.25	82.736	2.5855
8695	6.20579	1.55	3.1	206.34	76.5308	2.0684
8700	3.62004	2.07	2.07	3.1	85.8386	3.1026
8705	2.58575	2.59	6.72	1.55	99.8003	2.5855
8710	3.10289	0	3.1	4.65	100.317	4.1368
8715	0.517149	3.1	3.62	2.07	144.271	0.5171
8720	2.0686	2.59	2.07	4.14	102.386	1.0342
8725	3.62004	3.1	2.59	0.52	114.279	0.5171
8730	4.65434	3.62	5.17	5.69	115.83	2.5855
8735	8.27438	4.65	3.1	0.52	74.4624	1.5513
8740	4.65434	0	3.1	4.14	73.4282	0.5171
8745	1.55145	0	1.03	4.65	84.8044	4.1368
8750	3.62004	3.1	4.65	3.62	88.4241	3.1026
8755	5.68864	1.55	3.62	4.65	99.8003	0
8760	0.517149	2.59	1.55	4.14	121.519	3.1026
8765	5.17149	0.52	4.14	4.65	118.933	3.1026
8770	3.10289	1.03	1.03	3.1	122.553	1.0342
8775	4.13719	1.55	0	19.65	113.245	3.6197
8780	3.62004	1.55	4.14	17.07	91.5267	2.0684
8785	0.517149	2.59	1.03	3.1	104.971	2.0684
8790	0.517149	1.03	1.03	5.69	106.005	3.6197
8795	4.65434	2.07	1.55	1.55	118.933	2.5855
8800	3.10289	1.03	2.59	5.17	123.07	3.1026
8805	4.13719	0.52	3.1	1.55	144.788	3.6197
8810	6.20579	0	2.07	4.14	177.365	1.5513
8815	2.58575	1.03	2.59	3.62	170.126	1.0342
8820	1.55145	2.59	2.07	2.07	186.156	2.0684
8825	1.55145	0.52	2.59	4.65	89.4583	3.6197
8830	5.17149	2.07	4.14	2.59	68.2572	3.6197
8835	4.13719	1.55	0.52	2.59	82.736	2.5855
8840	2.58575	2.07	2.59	0	84.2873	4.1368
8845	3.62004	0.52	6.21	2.59	117.382	4.6539
8850	2.0686	1.03	10.34	3.62	46.539	4.6539
8855	1.0343	2.07	3.1	4.65	67.7401	2.5855
8860	3.10289	2.07	1.55	3.1	109.108	1.5513
8865	2.0686	1.55	2.07	0.52	170.643	3.6197
8870	2.58575	1.55	2.59	3.62	142.72	5.171
8875	4.65434	1.55	12.41	1.03	109.108	5.171
8880	3.62004	2.07	4.14	5.17	114.279	4.1368
8885	4.65434	4.14	3.62	1.55	172.711	5.6881
8890	1.55145	4.14	2.59	1.03	208.391	2.0684
8895	3.62004	2.59	3.62	4.14	190.81	4.1368
8900	0.517149	4.65	14.48	0.52	240.452	2.0684
8905	3.10289	1.55	1.55	4.14	141.685	4.6539
8910	5.17149	1.55	2.07	0	125.138	6.2052
8915	2.58575	2.59	2.07	2.59	161.335	6.7223
8920	2.58575	0.52	7.24	1.03	124.104	6.7223
8925	3.62004	1.03	1.55	4.65	129.792	7.7565
8930	2.0686	1.03	7.76	5.17	172.711	0.5171
8935	1.55145	2.07	1.03	4.14	218.216	4.1368
8940	4.65434	0.52	3.1	4.14	215.114	6.2052
8945	3.62004	2.07	3.1	3.1	209.425	5.6881
8950	3.62004	2.07	0.52	3.62	134.446	7.7565
8955	3.62004	3.62	8.27	2.59	139.1	6.7223
8960	0	1.55	3.62	2.59	152.027	6.7223
8965	0.517149	1.55	2.59	5.17	183.571	6.2052
8970	2.0686	2.07	4.65	3.1	210.46	6.2052
8975	4.13719	0	2.59	4.14	205.289	7.2394
8980	4.13719	1.03	2.59	3.1	23.7866	8.2736
8985	3.10289	1.55	3.1	4.65	21.2011	6.2052
8990	4.65434	2.07	2.07	4.14	19.6498	6.7223
8995	2.58575	1.55	2.07	5.17	28.4405	5.6881
9000	0.517149	3.1	3.1	4.14	34.6457	7.2394
9005	1.0343	4.14	1.03	4.14	36.197	4.1368
9010	4.65434	0.52	1.03	3.1	43.9535	6.2052
9015	6.20579	3.62	0.52	0.52	14.4788	9.3078
9020	5.68864	3.62	2.07	3.1	9.8249	8.2736
9025	3.10289	0.52	1.03	2.59	7.2394	6.2052
9030	3.10289	1.03	4.14	3.62	7.2394	6.7223
9035	0.517149	2.07	5.17	4.14	8.2736	6.2052
9040	1.55145	1.55	4.65	3.62	10.342	8.2736
9045	3.62004	1.03	4.65	3.62	8.7907	3.6197
9050	4.65434	1.55	1.55	3.1	11.3762	7.7565
9055	4.13719	0	0.52	1.55	10.342	7.2394
9060	4.13719	3.62	0.52	4.65	12.9275	7.7565
9065	1.55145	3.62	0	3.1	0	7.2394
9070	1.55145	2.07	1.55	4.14	1.0342	6.7223
9075	0.517149	0.52	1.03	5.17	9.3078	7.7565
9080	0.517149	1.03	2.07	5.69	7.7565	8.2736
9085	4.13719	0	2.07	1.55	11.3762	8.2736
9090	5.17149	0	10.86	5.17	9.8249	6.7223
9095	3.62004	2.07	1.55	1.03	9.3078	8.7907
9100	4.13719	0.52	0.52	5.17	7.7565	8.7907
9105	2.0686	0.52	9.83	5.69	13.9617	4.6539
9110	0.517149	3.1	4.14	5.17	16.0301	5.171
9115	5.68864	3.1	10.34	4.14	18.0985	6.2052
9120	2.58575	3.62	2.59	0	26.3721	9.8249
9125	7.75723	1.55	1.55	6.72	33.0944	9.8249
9130	2.58575	2.59	13.45	3.1	27.9234	8.2736
9135	3.62004	2.59	4.65	7.76	27.9234	9.3078
9140	2.0686	2.07	13.96	3.62	47.0561	9.3078
9145	4.13719	0	3.62	5.17	55.3297	7.2394
9150	2.0686	1.55	2.07	4.65	11.3762	7.2394
9155	5.68864	0.52	2.07	5.17	16.5472	9.8249
9160	5.68864	3.1	2.59	6.72	21.7182	9.3078
9165	2.58575	2.59	1.55	3.1	24.3037	12.4104
9170	4.65434	0	1.55	2.07	21.2011	11.3762
9175	4.65434	1.03	8.27	4.14	27.4063	10.342
9180	0.517149	1.03	3.1	5.69	32.0602	8.7907
9185	4.13719	1.03	1.03	1.55	21.2011	12.4104
9190	6.72294	2.07	2.59	6.72	22.7524	12.4104
9195	4.13719	1.03	3.1	6.72	24.8208	11.3762
9200	3.10289	1.03	6.21	4.65	21.2011	12.9275
9205	3.62004	1.03	2.07	7.24	16.5472	11.3762
9210	2.0686	3.1	5.17	2.07	27.9234	8.7907
9215	1.0343	3.62	2.59	6.72	29.4747	9.3078
9220	1.0343	1.03	3.62	24.31	36.197	11.3762
9225	3.62004	0.52	3.1	20.17	33.0944	11.3762
9230	5.68864	1.55	2.07	9.31	26.3721	12.9275
9235	6.20579	1.55	1.03	18.62	24.8208	13.4446
9240	4.65434	0.52	2.07	16.55	39.8167	12.4104
9245	2.0686	2.07	2.59	10.34	41.368	12.9275
9250	1.0343	0	3.1	17.07	27.9234	11.8933
9255	3.62004	3.1	0	9.31	27.9234	13.4446
9260	1.55145	1.03	2.07	15.51	43.9535	12.9275
9265	2.58575	2.59	0.52	33.61	46.0219	11.8933
9270	5.17149	3.1	3.1	29.48	56.3639	14.4788
9275	4.13719	0	1.55	20.69	55.8468	14.4788
9280	2.58575	2.07	1.03	14.48	84.8044	12.4104
9285	1.55145	0.52	3.1	19.65	98.249	13.4446
9290	1.55145	2.59	2.59	15	108.591	12.4104
9295	0.517149	0	1.03	43.44	124.621	14.4788
9300	3.62004	1.55	2.07	67.75	152.027	13.4446
9305	6.20579	1.55	0.52	112.22	153.062	14.4788
9310	5.68864	0.52	3.62	130.84	133.412	15.513
9315	4.65434	2.59	2.59	166.01	147.891	16.5472
9320	3.10289	3.1	2.07	222.89	140.134	12.4104
9325	5.68864	1.55	1.55	259.09	188.742	13.9617
9330	1.0343	2.59	2.07	320.63	182.019	11.3762
9335	2.0686	2.07	1.03	362.52	154.613	14.4788
9340	4.65434	1.55	1.55	370.8	154.613	12.9275
9345	4.13719	1.03	6.21	316.5	156.164	15.513
9350	3.10289	2.59	2.07	240.99	143.754	16.5472
9355	1.55145	1.55	1.03	148.94	184.088	18.0985
9360	5.68864	3.1	4.65	136.53	190.81	13.9617
9365	3.10289	1.55	2.59	110.15	207.357	18.0985
9370	3.10289	2.59	9.83	102.91	227.007	19.6498
9375	4.65434	2.07	5.17	97.22	247.174	20.684
9380	3.62004	2.59	10.34	97.22	345.94	20.684
9385	5.68864	3.62	3.62	92.57	255.447	20.1669
9390	4.65434	1.55	1.03	96.19	262.687	20.684
9395	4.13719	3.62	11.38	94.64	27.4063	23.2695
9400	3.62004	1.55	1.03	98.26	31.5431	24.8208
9405	4.13719	1.55	2.07	96.19	27.9234	21.7182
9410	5.17149	0.52	3.1	97.74	27.4063	22.7524
9415	4.13719	1.55	9.83	99.29	19.1327	26.8892
9420	5.68864	2.07	2.07	97.22	25.855	24.8208
9425	3.62004	1.55	2.59	100.84	33.6115	25.855
9430	3.62004	2.07	2.59	96.71	37.2312	26.3721
9435	2.58575	1.03	4.14	100.33	39.8167	27.4063
9440	2.0686	3.1	7.24	101.88	28.4405	30.5089
9445	3.62004	0	0.52	105.5	25.855	30.5089
9450	5.17149	0.52	5.69	99.29	30.5089	31.5431
9455	7.24009	2.59	3.1	103.95	22.2353	32.5773
9460	5.68864	2.07	0.52	100.84	40.8509	34.6457
9465	5.68864	9.83	6.21	104.98	32.0602	32.0602
9470	1.55145	2.07	3.1	106.53	45.5048	36.7141
9475	3.62004	3.1	9.31	98.78	46.539	38.2654
9480	4.65434	1.03	5.69	102.91	54.2955	38.2654
9485	1.0343	2.07	3.62	109.12	59.9836	39.8167
9490	5.17149	4.14	11.38	106.02	69.2914	44.4706
9495	4.13719	4.14	2.07	107.05	73.4282	44.4706
9500	6.72294	4.14	2.07	109.12	88.4241	47.5732
9505	5.68864	0	1.55	109.64	95.6635	50.6758
9510	3.62004	4.65	9.83	100.33	119.967	52.2271
9515	1.0343	5.69	3.1	110.15	25.3379	54.2955
9520	4.65434	5.17	12.93	110.15	15.513	56.881
9525	4.65434	4.65	1.55	108.08	25.855	58.9494
9530	6.20579	2.59	3.1	111.19	46.539	63.6033
9535	7.75723	3.62	10.86	102.91	21.2011	65.6717
9540	4.65434	5.17	5.17	108.08	26.3721	63.0862
9545	2.58575	2.07	10.34	108.08	23.7866	65.6717
9550	1.55145	4.14	4.14	106.02	21.7182	70.8427
9555	4.65434	2.59	1.03	98.26	33.6115	69.2914
9560	4.65434	2.59	1.55	107.57	41.368	66.7059
9565	4.13719	3.62	6.72	106.53	35.1628	68.7743
9570	4.65434	4.65	2.59	98.78	53.7784	68.7743
9575	4.65434	2.07	3.62	106.02	50.6758	67.7401
9580	0	1.03	3.1	96.71	12.9275	69.2914
9585	0.517149	4.14	5.69	102.91	14.4788	70.3256
9590	5.68864	1.55	7.24	108.08	40.3338	70.8427
9595	2.58575	4.14	6.21	106.53	78.0821	69.8085
9600	3.62004	1.55	0.52	107.05	61.0178	70.8427
9605	4.13719	3.62	1.03	104.98	72.394	69.8085
9610	4.13719	2.07	3.1	107.05	82.2189	71.8769
9615	5.68864	3.1	3.62	98.26	85.3215	75.4966
9620	0.517149	3.1	4.14	103.43	91.5267	76.5308
9625	3.10289	3.62	1.55	101.36	124.621	78.5992
9630	0	6.21	4.14	98.78	137.549	84.2873
9635	4.65434	5.17	0.52	96.71	145.305	81.7018
9640	5.17149	5.17	1.03	96.71	156.164	83.7702
9645	7.24009	4.14	2.59	100.84	169.092	86.3557
9650	6.72294	1.03	0	97.74	173.228	92.5609
9655	2.0686	2.07	3.1	101.88	189.776	92.5609
9660	3.10289	2.59	3.1	97.74	209.425	96.1806
9665	5.17149	4.14	2.59	109.12	227.524	100.317
9670	0.517149	2.07	1.55	99.81	239.417	108.591
9675	4.65434	1.55	2.07	103.43	243.037	113.762
9680	3.10289	1.03	4.14	101.36	257.516	103.937
9685	8.27438	3.1	4.14	103.95	27.4063	3.6197
9690	5.17149	1.03	3.62	104.98	26.8892	3.1026
9695	4.13719	3.62	3.1	103.95	15.513	3.6197
9700	2.58575	1.55	1.03	108.08	14.4788	3.1026
9705	4.13719	0.52	2.59	106.53	29.9918	3.1026
9710	5.17149	1.03	2.59	109.12	40.8509	1.5513
9715	3.62004	1.03	3.1	109.64	53.2613	1.5513
9720	7.24009	2.07	4.14	107.57	65.6717	2.5855
9725	5.68864	3.1	3.62	111.7	81.7018	4.1368
9730	3.62004	2.07	7.24	109.12	92.0438	2.0684
9735	2.58575	4.65	6.21	112.74	92.0438	2.0684
9740	5.17149	4.14	3.1	107.05	96.1806	4.1368
9745	2.0686	3.1	3.62	109.64	112.728	2.5855
9750	3.10289	3.1	0.52	107.57	121.001	1.0342
9755	4.13719	2.59	1.55	113.26	137.031	4.1368
9760	6.20579	4.14	3.1	116.36	119.45	1.0342
9765	5.17149	2.07	10.86	111.7	130.826	5.171
9770	4.65434	4.14	4.14	117.39	154.613	3.1026
9775	5.17149	1.03	13.45	107.57	158.75	1.5513
9780	1.0343	3.1	5.17	116.36	144.271	2.5855
9785	4.65434	1.03	5.17	118.94	115.313	4.1368
9790	5.17149	3.1	2.59	115.32	117.382	2.5855
9795	4.65434	3.62	2.07	121.53	110.142	3.1026
9800	5.68864	2.07	10.86	117.91	116.347	2.5855
9805	1.0343	4.65	3.1	117.39	131.861	3.1026
9810	6.20579	4.14	7.24	121.53	118.933	3.1026
9815	6.20579	4.65	2.07	119.46	123.07	2.0684
9820	6.20579	0.52	2.07	109.64	125.655	0.5171
9825	4.65434	3.1	2.07	117.91	120.484	2.5855
9830	2.58575	0	4.14	115.32	109.625	2.5855
9835	3.62004	3.62	5.69	106.53	113.245	2.0684
9840	3.10289	2.59	5.69	113.26	121.001	0
9845	2.0686	2.59	8.27	103.95	138.066	2.5855
9850	4.65434	4.14	6.21	112.74	147.891	1.5513
9855	5.17149	2.07	3.62	115.84	87.907	0.5171
9860	7.24009	2.59	2.07	112.22	53.2613	0
9865	5.17149	0.52	5.17	106.02	48.6074	0
9870	6.72294	1.55	1.03	111.7	55.8468	0
9875	2.58575	0.52	1.55	113.26	59.9836	0.5171
9880	4.65434	1.55	2.59	107.57	65.6717	1.0342
9885	1.0343	1.03	0.52	112.74	76.5308	2.5855
9890	6.72294	2.07	0	104.46	88.4241	2.5855
9895	3.62004	2.07	2.59	112.74	95.6635	1.5513
9900	3.10289	2.07	1.55	115.32	93.078	1.5513
9905	3.10289	1.55	3.1	111.7	95.1464	2.5855
9910	5.17149	1.55	4.14	114.81	103.937	1.5513
9915	0	0.52	2.59	111.19	122.036	0
9920	2.0686	3.1	1.03	115.84	133.412	2.0684
9925	5.68864	2.07	1.55	113.77	97.7319	3.6197
9930	3.10289	0.52	1.03	112.74	101.869	2.0684
9935	2.0686	3.1	2.59	112.22	87.907	2.5855
9940	3.62004	3.1	4.65	112.22	98.7661	1.0342
9945	4.13719	1.03	4.65	113.26	107.04	0.5171
9950	4.65434	0.52	1.03	116.36	81.1847	3.1026
9955	7.24009	1.03	1.55	118.94	108.591	3.1026
9960	3.10289	0.52	4.65	116.88	83.7702	0.5171
9965	5.17149	0.52	2.07	118.94	104.971	1.0342
9970	6.72294	0.52	4.65	113.77	111.177	1.0342
9975	4.13719	3.1	2.07	118.43	102.386	0
9980	0.517149	2.07	2.07	121.01	119.967	1.5513
9985	6.20579	2.59	2.59	119.46	102.903	3.6197
[truncated: 883 more rows]

## Sheet: Fig. 3e
	Straight beam #1	Straight beam #2	Straight beam #3	Straight beam #4	Straight beam #5	Serpentine #1	Serpentine #2	Serpentine #3	Serpentine #4	Serpentine #5	Serpentine #6
Time (sec)	Differential Pressure (mmHg)	Differential Pressure (mmHg)	Differential Pressure (mmHg)	Differential Pressure (mmHg)	Differential Pressure (mmHg)	Differential Pressure (mmHg)	Differential Pressure (mmHg)	Differential Pressure (mmHg)	Differential Pressure (mmHg)	Differential Pressure (mmHg)	Differential Pressure (mmHg)
0	5.68864	1.0343	8.79153	1.55145	0	2.58574	10.8601	2.58574	7.24009	5.17149	10.8601
5	5.68864	2.0686	11.3773	1.0343	1.55145	4.65434	15.5145	1.0343	6.72294	7.24009	12.9287
10	5.68864	2.0686	11.3773	1.0343	0	0.517149	15.5145	4.13719	9.82583	7.24009	13.4459
15	5.68864	2.0686	4.65434	2.58575	1.0343	1.0343	14.4802	3.10289	22.7546	4.13719	26.8917
20	5.68864	2.0686	1.55145	3.1029	1.55145	0	12.4116	1.55145	18.6174	5.68864	25.3403
25	0	3.62004	2.0686	5.1715	1.55145	0.517149	10.343	2.0686	27.4089	2.0686	24.306
30	1.0343	0.517149	2.0686	0	0.517149	2.0686	14.4802	4.65434	30.5118	5.68864	13.963
35	1.0343	12.9287	1.0343	4.65435	2.0686	3.62004	8.79153	1.0343	17.0659	4.65434	21.2031
40	0.517149	16.0316	1.55145	4.1372	1.0343	1.55145	12.4116	8.27438	9.82583	1.0343	22.7546
45	1.0343	15.5145	1.55145	1.0343	1.0343	2.0686	9.82583	9.82583	7.75723	1.55145	19.1345
50	2.58575	13.963	4.65434	0.51715	1.0343	0.517149	12.9287	10.343	7.24009	5.17149	17.0659
55	3.62004	10.8601	6.20579	0.51715	4.13719	0.517149	33.0975	13.963	10.343	5.68864	11.8944
60	4.13719	8.79153	9.30868	7.2401	3.10289	0	19.6517	6.72294	5.68864	1.0343	10.8601
65	11.3773	8.79153	5.68864	5.68865	4.13719	0	18.6174	5.68864	7.75723	6.72294	12.4116
70	9.82583	14.4802	4.65434	2.0686	4.65434	3.62004	16.0316	6.20579	7.75724	6.72294	12.9287
75	7.24009	17.5831	5.68864	4.1372	5.17149	2.0686	13.963	5.17149	0.517149	5.17149	12.9287
80	8.79153	14.9973	7.24009	5.68865	6.72294	4.13719	8.79153	0	8.79153	3.62004	14.9973
85	9.30868	16.0316	6.20579	5.1715	4.65434	0.517149	7.75724	3.62004	11.8944	2.0686	9.82583
90	7.24009	20.1688	4.65434	3.1029	6.20579	0.517149	9.82583	0.517149	9.30868	5.17149	12.9287
95	6.72294	31.5461	6.20579	3.62005	7.75723	0.517149	7.75724	5.17149	7.24009	2.58575	11.8944
100	6.20579	25.3403	7.24009	2.0686	8.79153	0.517149	6.20579	7.24009	5.17149	3.10289	9.30868
105	2.58575	25.8575	3.62004	0	7.75723	0	5.68864	5.68864	11.3773	7.75724	9.30868
110	3.10289	26.8917	2.0686	0.51715	8.27438	0.517149	4.65434	2.58574	12.4116	9.82583	6.72294
115	2.58575	21.7203	1.55145	0	9.82583	0.517149	4.65434	4.13719	6.72294	12.4116	3.62004
120	1.0343	29.4775	4.13719	1.0343	8.27438	0	2.58574	2.0686	7.75723	9.82583	8.79153
125	1.0343	10.8601	3.62004	5.1715	7.24009	0.517149	3.62004	6.20579	4.13719	5.68864	6.20579
130	0.517149	10.8601	4.65434	2.58575	7.24009	2.58574	2.58574	5.17149	2.0686	0.517149	7.75723
135	1.0343	10.8601	3.10289	2.0686	8.27438	2.0686	4.13719	4.13719	10.8601	5.17149	4.13719
140	5.68864	7.75724	5.17149	0	6.72294	2.58574	1.55145	4.65434	6.72294	3.62004	5.17149
145	6.72294	8.27438	3.10289	4.1372	4.65434	3.62004	4.65434	3.10289	5.68864	3.10289	7.24009
150	6.72294	4.65434	4.13719	3.62005	4.65434	1.55145	3.62004	1.55145	6.20579	2.58575	7.75723
155	10.343	10.343	4.13719	1.0343	4.65434	1.0343	4.65434	5.68864	7.75723	4.13719	4.65434
160	10.8601	3.62004	3.10289	0.51715	2.58575	1.0343	4.65434	3.10289	8.79153	6.72294	7.24009
165	6.20579	9.82583	3.10289	1.55145	3.10289	0.517149	3.62004	2.58574	6.72294	5.17149	8.27438
170	7.24009	6.72294	4.13719	5.1715	4.13719	2.58574	2.58575	4.65434	9.30868	4.13719	7.75723
175	2.58575	2.0686	9.82583	3.62005	4.65434	1.55145	3.10289	3.62004	6.72294	4.65434	6.72294
180	1.0343	3.10289	3.62004	4.65435	2.0686	2.0686	3.62004	3.62004	3.10289	5.17149	6.72294
185	2.0686	0	10.343	4.65435	1.55145	3.10289	3.10289	6.20579	0	0	3.62004
190	3.10289	4.13719	8.27438	3.1029	3.62004	0.517149	3.10289	2.0686	8.79153	4.65434	8.27438
195	4.65434	3.62004	1.0343	1.55145	3.62004	2.0686	4.13719	6.72294	7.75724	5.68864	7.75723
200	7.24009	0	3.62004	2.0686	2.0686	1.55145	5.17149	2.58575	8.27438	5.68864	7.24009
205	6.72294	3.10289	7.75723	8.2744	2.58575	1.0343	4.65434	5.17149	4.65434	6.72294	7.24009
210	6.20579	3.10289	4.65434	8.79155	4.13719	2.58574	4.13719	5.17149	4.13719	4.13719	7.24009
215	5.17149	3.62004	4.65434	6.72295	4.13719	3.62004	4.13719	3.10289	3.62004	3.62004	5.17149
220	9.82583	3.10289	5.68864	2.0686	3.10289	4.65434	3.62004	3.62004	6.20579	2.58575	7.75723
225	8.27438	4.13719	2.58574	3.1029	2.58575	1.55145	0.517149	2.0686	4.13719	0	5.68864
230	11.8944	5.17149	11.3773	1.55145	2.58575	2.58574	0.517149	2.58575	7.24009	3.62004	5.68864
235	12.9287	3.10289	4.65434	4.1372	1.0343	1.55145	5.17149	6.72294	6.72294	5.17149	7.75724
240	9.82583	2.0686	3.62004	2.0686	1.0343	1.55145	5.17149	5.17149	5.68864	4.13719	8.27438
245	10.8601	8.27438	1.55145	6.2058	1.0343	0	4.13719	5.17149	6.72294	4.13719	5.17149
250	9.82583	3.62004	2.58575	1.0343	2.58575	2.0686	4.65434	5.17149	5.17149	3.62004	5.68864
255	11.3773	4.65434	1.0343	0.51715	2.0686	1.0343	5.17149	5.17149	1.55145	1.55145	7.24009
260	7.75724	4.13719	1.0343	0	2.58575	1.55145	4.13719	5.68864	7.24009	0	7.75723
265	7.24009	0.517149	0	3.62005	2.58575	4.13719	3.62004	2.0686	8.27438	4.65434	8.79153
270	9.82583	5.68864	6.20579	2.0686	3.62004	1.0343	6.20579	5.17149	9.30868	0.517149	7.75724
275	10.8601	3.62004	7.75724	4.65435	2.58575	0.517149	4.13719	2.0686	7.24009	5.17149	5.68864
280	9.82583	5.17149	5.68864	2.0686	2.0686	0.517149	3.62004	5.68864	9.82583	4.65434	4.65434
285	10.343	7.75723	4.13719	2.0686	2.58575	0.517149	4.13719	4.65434	11.3773	0.517149	6.72294
290	9.30868	3.10289	6.72294	0.51715	2.58575	1.0343	4.13719	6.20579	7.24009	4.65434	7.75724
295	7.24009	8.27438	6.72294	1.55145	1.55145	0.517149	4.13719	5.17149	2.0686	5.17149	4.13719
300	12.4116	7.24009	4.65434	5.1715	1.55145	1.0343	4.65434	4.65434	3.10289	1.55145	6.20579
305	7.24009	5.17149	5.17149	3.1029	3.10289	4.13719	4.13719	5.68864	4.65434	4.65434	4.65434
310	10.343	4.65434	7.75724	3.62005	4.13719	1.0343	4.65434	6.20579	4.13719	4.65434	9.30868
315	11.3773	3.10289	5.68864	4.1372	2.0686	2.58574	4.65434	6.20579	10.8601	1.0343	4.13719
320	8.27438	2.0686	7.24009	1.55145	2.58575	0.517149	5.17149	4.65434	5.17149	3.62004	7.24009
325	9.30868	2.0686	7.24009	2.0686	3.62004	4.13719	5.68864	5.17149	12.9287	1.55145	7.24009
330	9.82583	4.13719	4.65434	5.1715	1.55145	1.55145	2.58575	6.72294	7.24009	1.0343	4.65434
335	9.82583	4.65434	8.27438	1.55145	2.0686	1.0343	5.17149	6.20579	9.30868	2.0686	6.20579
340	10.343	8.27438	1.55145	7.2401	2.0686	0	4.65434	6.20579	7.24009	3.10289	9.82583
345	11.3773	3.62004	5.17149	4.65435	2.58575	1.55145	7.24009	1.0343	5.17149	0.517149	5.68864
350	9.30868	8.27438	5.68864	0.51715	2.0686	1.0343	2.58574	6.20579	4.13719	4.13719	4.65434
355	10.8601	1.55145	4.13719	1.55145	2.0686	3.62004	1.0343	4.65434	7.75724	4.65434	7.24009
360	9.82583	2.0686	3.10289	0	4.13719	1.0343	3.10289	4.65434	3.62004	3.62004	6.72294
365	7.24009	3.10289	5.17149	1.55145	5.68864	3.10289	4.13719	5.17149	1.55145	1.55145	8.27438
370	9.82583	8.79153	5.17149	3.1029	3.62004	4.13719	4.13719	5.68864	8.27438	1.0343	4.13719
375	10.8601	5.17149	0	4.65435	2.0686	0	3.62004	5.17149	7.24009	3.10289	6.20579
380	6.72294	3.10289	0.517149	4.65435	2.58575	0	3.10289	2.58574	9.30868	1.55145	7.75723
385	10.343	9.30868	2.0686	3.1029	2.0686	2.0686	2.58574	4.65434	5.17149	3.10289	8.27438
390	10.8601	5.68864	2.0686	2.0686	2.0686	0	5.17149	5.68864	8.79153	3.62004	8.27438
395	10.8601	9.30868	6.20579	1.55145	1.0343	0.517149	4.13719	5.68864	7.24009	2.0686	7.75723
400	9.82583	5.17149	4.65434	0.51715	2.58575	0.517149	3.62004	5.17149	8.27438	6.20579	7.24009
405	9.82583	5.17149	6.72294	1.55145	3.62004	0	5.17149	4.65434	6.20579	4.65434	8.27438
410	9.82583	6.72294	5.17149	1.0343	3.62004	0	4.13719	5.68864	5.68864	0.517149	7.75723
415	10.8601	5.68864	1.55145	3.1029	3.10289	3.62004	1.55145	5.68864	5.68864	0.517149	8.79153
420	8.79153	8.79153	5.68864	2.58575	2.0686	0.517149	4.13719	6.20579	7.24009	0	7.24009
425	8.79153	4.65434	5.68864	2.0686	1.55145	0.517149	4.65434	4.65434	5.17149	0.517149	7.24009
430	7.75724	3.10289	10.8601	2.0686	2.58575	1.0343	5.17149	5.17149	5.68864	3.10289	8.27438
435	5.68864	3.62004	3.10289	3.1029	2.0686	0	4.65434	5.17149	7.75723	4.13719	4.13719
440	4.13719	6.20579	12.9287	0	2.0686	1.55145	3.62004	4.65434	8.79153	2.58574	7.75723
445	6.72294	5.68864	3.62004	1.55145	1.55145	0	4.65434	3.62004	7.75723	0	7.75724
450	8.27438	0	12.9287	1.0343	2.58575	0	4.13719	3.10289	6.20579	0	7.75724
455	4.13719	3.10289	3.10289	3.1029	3.10289	0.517149	3.62004	5.68864	7.24009	3.10289	8.27438
460	6.20579	4.13719	3.62004	2.0686	3.10289	1.55145	4.65434	5.17149	7.24009	4.13719	7.75724
465	6.72294	5.17149	6.20579	3.1029	3.62004	1.55145	4.13719	5.17149	1.55145	2.58575	7.75723
470	6.72294	4.65434	6.72294	3.62005	2.58575	3.62004	2.0686	3.62004	10.343	4.65434	7.75723
475	8.79153	3.62004	2.0686	2.0686	2.58575	2.58575	4.13719	2.58574	2.0686	0	8.79153
480	8.27438	5.17149	1.55145	1.0343	3.10289	0.517149	4.65434	4.13719	10.343	2.58574	4.13719
485	6.72294	2.58575	6.20579	0.51715	2.58575	0.517149	4.65434	5.17149	9.82583	0.517149	7.24009
490	8.79153	4.65434	1.0343	0.51715	2.0686	3.10289	4.65434	5.68864	6.72294	4.13719	5.68864
495	10.8601	1.0343	4.13719	1.55145	2.0686	0	3.62004	5.17149	7.75724	4.65434	8.27438
500	10.343	6.20579	2.0686	1.0343	2.58575	0	4.13719	2.58575	10.8601	3.10289	7.75723
505	10.8601	5.17149	4.13719	2.58575	1.55145	1.0343	5.68864	5.68864	10.8601	3.10289	7.24009
510	7.24009	6.20579	4.13719	0.51715	4.13719	2.0686	4.13719	3.62004	5.68864	3.62004	9.82583
515	10.343	6.72294	1.0343	2.58575	2.0686	0.517149	2.58575	5.17149	6.72294	3.10289	8.27438
520	10.343	6.20579	4.65434	1.55145	2.58575	0	1.0343	5.68864	7.75723	2.58574	8.79153
525	10.8601	6.20579	0.517149	1.0343	2.58575	0	0.517149	6.72294	5.17149	3.62004	8.79153
530	8.79153	4.13719	0.517149	3.62005	1.0343	0.517149	4.13719	7.24009	5.68864	3.62004	8.27438
535	9.30868	3.62004	2.0686	1.0343	2.58575	2.58575	3.10289	7.24009	5.68864	1.55145	9.30868
540	9.82583	5.17149	4.65434	1.0343	2.0686	1.0343	3.10289	5.68864	4.65434	2.0686	8.27438
545	7.75723	8.27438	7.24009	4.1372	2.0686	2.58575	2.58574	3.62004	2.58575	5.17149	9.30868
550	11.3773	2.0686	5.68864	1.0343	3.62004	0.517149	4.65434	4.13719	7.24009	3.10289	8.27438
555	10.8601	4.65434	4.65434	2.0686	2.0686	1.0343	3.10289	3.62004	7.75724	3.10289	6.20579
560	9.30868	5.17149	2.58574	2.0686	2.58575	2.0686	4.13719	5.68864	5.17149	4.13719	7.75723
565	9.30868	3.62004	7.24009	3.1029	2.0686	4.65434	4.13719	5.17149	6.72294	3.10289	7.75724
570	9.30868	6.72294	6.20579	3.62005	1.55145	4.13719	4.13719	2.58574	10.8601	4.13719	6.20579
575	8.27438	2.58575	7.24009	2.58575	2.0686	1.55145	3.62004	4.65434	9.30868	3.62004	6.72294
580	11.8944	8.27438	7.24009	2.58575	1.0343	0.517149	2.58574	0.517149	10.343	2.0686	5.17149
585	9.30868	3.10289	4.13719	1.0343	2.58575	1.55145	4.13719	5.17149	10.8601	2.0686	8.27438
590	13.963	3.10289	8.27438	2.0686	1.55145	0.517149	3.62004	4.13719	4.13719	4.65434	7.75723
595	11.3773	5.68864	3.62004	1.0343	3.10289	2.0686	2.0686	4.65434	6.72294	3.62004	4.13719
600	13.963	5.68864	4.65434	1.55145	2.58575	1.55145	3.10289	1.0343	1.0343	4.13719	7.24009
605	11.8944	7.75724	7.75724	1.0343	2.58575	4.13719	4.13719	5.17149	3.62004	5.68864	6.72294
610	13.4459	0.517149	2.58575	2.0686	2.58575	1.0343	0.517149	1.55145	4.65434	4.65434	7.24009
615	11.3773	5.68864	2.0686	7.75725	2.0686	3.62004	2.58575	2.58574	8.27438	5.17149	7.75723
620	10.8601	3.62004	3.10289	1.55145	1.55145	2.0686	5.17149	5.17149	6.20579	4.13719	8.79153
625	10.343	7.75724	2.0686	0.51715	2.58575	1.0343	0	4.13719	6.72294	3.62004	5.68864
630	7.24009	5.17149	3.10289	1.55145	2.58575	0	5.17149	3.62004	4.65434	2.0686	8.27438
635	10.343	8.27438	3.62004	1.0343	0.517149	1.55145	3.10289	5.17149	5.17149	2.0686	7.24009
640	10.8601	5.68864	2.58575	1.55145	1.55145	1.55145	5.17149	5.17149	6.72294	5.68864	6.72294
645	10.8601	5.68864	3.10289	4.65435	2.58575	0.517149	5.68864	4.65434	6.72294	4.13719	8.27438
650	6.72294	10.8601	7.75723	4.65435	3.10289	1.0343	4.13719	2.0686	2.58574	0.517149	4.13719
655	9.82583	7.24009	1.0343	1.0343	2.58575	2.0686	4.13719	2.58574	0.517149	1.55145	7.75724
660	12.9287	8.27438	3.10289	0	4.13719	1.55145	4.65434	3.62004	8.79153	1.0343	3.62004
665	10.343	5.68864	3.10289	1.55145	4.13719	1.0343	1.55145	4.65434	12.4116	3.10289	7.75723
670	8.79153	3.62004	5.17149	2.58575	3.10289	4.13719	3.10289	2.58575	5.17149	3.62004	8.27438
675	10.343	7.75724	6.20579	3.62005	2.0686	4.13719	5.17149	3.62004	8.79153	3.62004	5.17149
680	11.3773	2.0686	13.963	1.0343	2.0686	2.58574	3.10289	0.517149	9.82583	5.17149	7.24009
685	12.4116	7.75724	8.27438	2.0686	3.62004	0	1.55145	0	1.55145	5.17149	6.72294
690	10.8601	7.75724	3.10289	3.1029	2.0686	1.55145	0.517149	0.517149	2.58574	4.13719	6.20579
695	9.30868	1.55145	3.10289	0	2.58575	0.517149	3.10289	2.58574	6.72294	4.65434	8.27438
700	10.343	3.10289	12.9287	2.0686	2.0686	4.13719	0.517149	2.58575	7.24009	4.13719	7.75723
705	12.9287	4.13719	3.10289	2.58575	2.58575	0.517149	0.517149	0	6.72294	5.17149	9.30868
710	11.8944	5.68864	6.72294	2.58575	2.0686	2.58575	0.517149	0.517149	12.4116	0.517149	8.79153
715	9.82583	6.20579	5.68864	1.55145	4.13719	0	1.55145	0	11.8944	4.13719	8.79153
720	11.3773	6.72294	2.0686	2.0686	2.0686	1.55145	1.55145	0.517149	5.68864	3.62004	7.75724
725	12.4116	6.72294	4.13719	2.58575	1.0343	2.58574	4.13719	1.55145	7.24009	3.62004	5.17149
730	13.4459	6.20579	0.517149	0.51715	2.58575	1.55145	0.517149	0.517149	9.30868	5.68864	6.20579
735	11.3773	4.65434	4.13719	1.0343	2.0686	2.0686	3.62004	1.0343	7.75723	3.10289	7.75723
740	11.3773	5.17149	2.58574	0.51715	1.55145	0.517149	3.10289	3.62004	4.65434	2.58574	8.27438
745	11.8944	8.27438	2.0686	2.0686	2.0686	1.0343	3.10289	1.55145	8.27438	5.68864	7.75724
750	10.8601	6.20579	4.65434	2.58575	3.62004	3.10289	2.58575	3.62004	7.75723	2.0686	5.68864
755	11.3773	7.75724	2.0686	1.0343	3.62004	0.517149	2.0686	2.58575	5.17149	1.0343	8.79153
760	11.3773	6.72294	5.68864	3.1029	2.0686	1.55145	2.58574	0	10.343	1.55145	7.75723
765	10.8601	9.30868	0	2.0686	2.58575	3.62004	2.58575	1.0343	9.82583	1.0343	9.30868
770	11.8944	8.27438	4.65434	2.0686	2.58575	0.517149	3.10289	1.0343	8.79153	0.517149	7.75724
775	10.8601	3.62004	4.13719	0.51715	2.58575	0.517149	0	0.517149	9.30868	3.10289	8.79153
780	8.79153	3.62004	2.0686	2.0686	1.55145	2.0686	4.13719	0.517149	8.79153	4.13719	5.68864
785	10.8601	7.24009	6.72294	2.58575	1.55145	0.517149	3.62004	2.0686	9.30868	8.27438	8.27438
790	10.8601	10.343	3.62004	1.0343	3.10289	1.0343	2.58574	0.517149	5.68864	7.75723	7.75724
795	13.4459	7.24009	1.55145	0.51715	2.58575	0.517149	0	0.517149	2.58575	1.55145	7.24009
800	12.4116	8.27438	4.65434	2.0686	2.0686	4.65434	2.0686	0	6.20579	4.65434	7.24009
805	11.3773	7.75723	7.24009	2.0686	2.58575	0.517149	2.58575	0.517149	4.65434	3.62004	6.20579
810	12.9287	1.55145	4.13719	1.55145	3.62004	1.0343	1.0343	1.0343	5.68864	0	9.82583
815	12.4116	5.68864	5.17149	3.1029	2.58575	0.517149	3.10289	3.10289	7.24009	3.62004	9.30868
820	10.8601	8.79153	7.24009	4.1372	0.517149	0.517149	3.10289	0.517149	9.30868	4.65434	6.72294
825	11.8944	3.62004	3.62004	2.58575	2.58575	0	1.55145	0	6.72294	0.517149	5.68864
830	14.4802	3.10289	7.24009	0.51715	3.62004	1.0343	0	0.517149	8.79153	5.17149	7.75723
835	13.4459	3.10289	4.13719	7.75725	1.0343	3.10289	3.10289	1.0343	7.75723	3.62004	8.27438
840	12.9287	4.65434	6.20579	8.2744	1.55145	1.55145	2.58574	0	6.20579	3.10289	5.17149
845	20.1688	10.343	7.24009	0.51715	3.10289	0	3.62004	3.10289	4.13719	3.10289	4.65434
850	15.5145	4.65434	1.0343	1.55145	1.55145	0.517149	3.62004	0	6.20579	4.13719	8.27438
855	13.4459	3.62004	3.10289	2.58575	3.10289	0.517149	2.0686	0.517149	8.27438	3.62004	8.79153
860	13.4459	5.68864	3.10289	1.55145	2.58575	1.0343	2.58574	1.0343	9.30868	6.20579	8.79153
865	14.9973	3.10289	2.58574	2.0686	3.62004	1.55145	2.0686	0	11.3773	5.17149	7.75723
870	13.4459	3.62004	2.58574	0.51715	3.10289	0	0.517149	2.0686	3.62004	1.55145	7.75724
875	13.4459	4.13719	2.0686	3.1029	1.0343	1.0343	3.10289	0.517149	9.30868	4.13719	9.30868
880	13.963	9.30868	3.62004	1.0343	2.0686	0	3.10289	0.517149	9.30868	1.55145	9.30868
885	10.8601	3.10289	2.0686	1.0343	2.0686	2.58575	0.517149	0	7.75723	4.65434	9.30868
890	17.0659	10.343	2.0686	0.51715	4.13719	1.0343	2.0686	1.0343	4.65434	5.17149	9.30868
895	14.4802	7.24009	1.55145	2.0686	1.55145	0	2.0686	0.517149	4.13719	6.72294	9.30868
900	14.9973	5.17149	5.17149	1.55145	2.58575	0	1.55145	0.517149	3.62004	3.10289	8.79153
905	14.4802	8.27438	4.65434	2.0686	1.55145	0.517149	2.58575	0	5.17149	3.62004	8.27438
910	11.3773	3.10289	3.10289	0.51715	3.10289	2.58575	2.0686	3.10289	7.75723	3.62004	6.72294
915	8.79153	7.75723	5.17149	2.58575	1.0343	0.517149	2.0686	0.517149	8.27438	0	7.75723
920	12.4116	5.68864	3.10289	2.58575	1.55145	0.517149	1.55145	2.58575	6.20579	2.0686	9.30868
925	10.8601	7.75724	7.24009	4.1372	2.0686	0	0.517149	3.62004	6.72294	4.13719	9.30868
930	10.343	1.55145	7.24009	0.51715	3.10289	0.517149	3.10289	1.0343	8.27438	3.62004	5.68864
935	10.8601	7.24009	6.20579	1.55145	1.55145	2.58575	3.62004	0.517149	3.62004	4.13719	7.24009
940	11.3773	4.13719	3.62004	0	2.0686	0.517149	0	3.10289	2.58574	4.13719	8.27438
945	10.8601	2.58574	5.68864	0.51715	3.62004	0	0.517149	1.0343	7.24009	1.55145	6.20579
950	11.3773	4.65434	6.72294	0	3.62004	0.517149	2.58574	0.517149	9.30868	1.55145	5.68864
955	12.4116	6.20579	13.4459	2.0686	2.58575	0.517149	3.10289	0.517149	4.13719	3.62004	8.27438
960	6.72294	4.65434	5.17149	1.0343	2.58575	3.10289	1.0343	1.0343	5.17149	3.10289	9.30868
965	7.75723	4.65434	12.9287	1.0343	3.10289	0.517149	1.55145	2.58575	7.75724	7.24009	6.72294
970	11.8944	4.13719	1.55145	2.58575	1.55145	1.0343	2.58575	0	5.68864	1.55145	10.343
975	10.343	0.517149	5.68864	1.0343	1.55145	1.0343	2.58574	0.517149	2.0686	1.55145	4.65434
980	22.7546	2.0686	1.0343	2.0686	1.55145	2.58574	3.10289	3.62004	5.68864	4.13719	4.65434
985	19.1345	4.65434	0	0	3.62004	0	2.58574	0.517149	3.62004	2.58575	8.79153
990	16.5488	4.13719	8.79153	1.55145	1.55145	0.517149	2.0686	3.10289	6.72294	3.62004	3.62004
995	35.1661	6.72294	0.517149	3.1029	2.0686	0.517149	4.13719	0	2.58574	1.0343	9.30868
1000	14.9973	6.20579	3.62004	1.55145	2.58575	0.517149	3.62004	0.517149	7.75723	6.20579	9.30868
1005	10.8601	4.65434	4.65434	0	4.13719	0	1.0343	1.0343	3.62004	6.20579	9.82583
1010	11.3773	6.72294	3.62004	3.1029	3.10289	1.0343	2.58574	0	5.17149	3.62004	9.30868
1015	11.8944	6.20579	0	2.58575	1.55145	0	0	0.517149	7.75723	4.65434	6.72294
1020	11.8944	8.27438	0.517149	3.1029	1.55145	0.517149	1.55145	0.517149	7.24009	1.0343	8.27438
1025	9.82583	4.65434	3.10289	2.0686	2.0686	0.517149	2.0686	0.517149	6.20579	3.62004	7.75723
1030	10.8601	9.82583	4.65434	0.51715	2.58575	0	0	3.10289	5.68864	2.58574	8.27438
1035	15.5145	5.17149	4.13719	1.0343	3.10289	2.0686	4.13719	0.517149	4.13719	5.17149	6.20579
1040	16.0316	7.24009	3.62004	0	2.58575	2.0686	3.10289	3.10289	3.62004	4.65434	4.65434
1045	18.6174	3.62004	6.20579	2.0686	2.58575	1.0343	2.58574	2.0686	6.20579	5.17149	8.27438
1050	15.5145	6.20579	4.13719	2.0686	2.58575	0	3.62004	3.62004	5.17149	4.65434	9.30868
1055	19.1345	5.68864	8.27438	0.51715	4.65434	0	2.0686	1.0343	6.72294	3.10289	4.13719
1060	11.8944	1.0343	8.79153	1.55145	2.58575	2.0686	0.517149	1.0343	9.82583	4.13719	9.30868
1065	10.343	5.68864	7.75723	2.0686	2.0686	0	2.58575	3.62004	7.75723	4.65434	6.20579
1070	11.3773	4.13719	8.27438	3.1029	1.0343	0.517149	3.62004	1.0343	6.20579	5.68864	8.27438
1075	8.27438	8.79153	6.72294	2.58575	2.0686	0	2.58575	0.517149	7.75724	2.0686	7.75723
1080	11.8944	3.62004	5.17149	2.58575	2.0686	1.0343	3.62004	0	9.82583	3.10289	6.72294
1085	9.82583	7.75723	5.68864	1.55145	2.58575	1.0343	3.10289	0.517149	11.3773	1.0343	7.24009
1090	9.82583	3.10289	7.75723	2.58575	1.55145	0.517149	3.62004	0.517149	5.68864	4.13719	5.17149
1095	10.343	4.65434	5.17149	1.0343	3.10289	1.55145	3.62004	0.517149	5.17149	4.13719	9.82583
1100	10.343	5.17149	4.13719	0	4.13719	1.55145	3.10289	0.517149	4.13719	2.0686	9.30868
1105	11.8944	1.0343	4.13719	0.51715	4.13719	0	3.10289	0	2.0686	4.13719	8.27438
1110	10.8601	5.68864	4.13719	1.0343	2.58575	1.55145	3.10289	3.62004	4.13719	4.13719	5.17149
1115	9.82583	4.13719	3.62004	2.0686	1.55145	1.55145	4.65434	3.62004	10.8601	0	9.30868
1120	9.82583	8.79153	6.20579	1.55145	2.0686	0	3.62004	0	6.72294	3.62004	9.30868
1125	8.79153	5.68864	3.10289	2.0686	2.0686	2.0686	3.10289	0	5.17149	3.62004	9.82583
1130	8.27438	7.24009	7.24009	2.0686	1.55145	1.0343	3.10289	0	8.27438	3.62004	9.30868
1135	10.343	7.24009	4.13719	1.0343	2.0686	2.0686	2.58575	1.0343	5.17149	5.68864	8.27438
1140	10.8601	7.24009	5.68864	0	3.10289	2.0686	3.10289	1.0343	5.17149	0.517149	8.27438
1145	10.8601	6.72294	1.55145	1.0343	3.10289	1.0343	4.13719	0.517149	8.27438	6.20579	7.75723
1150	9.30868	2.0686	5.17149	3.1029	2.0686	2.58575	4.13719	2.58575	0	1.0343	9.82583
1155	9.82583	9.30868	3.10289	1.55145	3.10289	2.0686	0.517149	3.62004	2.0686	4.65434	7.75723
1160	10.8601	7.75723	1.0343	1.0343	3.10289	1.55145	1.55145	0	7.24009	0.517149	7.24009
1165	11.8944	7.75723	11.8944	4.65435	2.0686	0.517149	0.517149	3.62004	5.68864	5.17149	7.75723
1170	20.1688	5.17149	6.20579	4.1372	1.0343	2.0686	3.62004	1.0343	5.17149	1.0343	8.79153
1175	14.9973	1.55145	9.30868	3.1029	1.0343	1.0343	3.10289	0.517149	7.24009	1.55145	8.79153
1180	10.8601	5.17149	3.62004	3.1029	2.0686	1.55145	3.10289	3.10289	10.8601	5.17149	11.3773
1185	9.30868	5.68864	12.9287	6.2058	1.55145	1.55145	3.10289	0	7.24009	5.68864	9.82583
1190	9.82583	6.20579	2.0686	0.51715	2.0686	1.55145	3.62004	0.517149	7.24009	4.65434	7.75723
1195	9.30868	3.62004	7.75724	0.51715	4.13719	1.0343	2.0686	0.517149	9.82583	8.27438	8.79153
1200	8.79153	5.68864	7.75724	0.51715	4.13719	2.0686	3.10289	3.10289	7.75724	2.0686	5.17149
1205	8.27438	5.17149	0	2.58575	2.0686	0	3.62004	0.517149	8.27438	3.10289	9.30868
1210	8.27438	4.13719	4.13719	2.58575	2.58575	2.0686	0.517149	2.58574	5.17149	1.55145	9.30868
1215	8.27438	5.68864	2.58575	2.58575	2.0686	0	3.10289	0.517149	6.72294	4.65434	9.30868
1220	9.30868	5.17149	3.10289	2.0686	3.62004	1.55145	3.62004	0	6.20579	4.13719	8.79153
1225	6.20579	4.65434	2.0686	3.1029	2.58575	0.517149	3.10289	1.0343	5.17149	3.10289	8.79153
1230	10.343	1.55145	9.82583	5.68865	2.0686	0	6.20579	0	4.65434	1.0343	9.82583
1235	8.79153	5.17149	5.17149	1.55145	3.62004	0.517149	0.517149	1.0343	7.75723	3.10289	7.75724
1240	8.79153	3.62004	0.517149	2.0686	2.58575	0.517149	2.58574	0.517149	5.17149	5.17149	8.27438
1245	9.30868	2.0686	1.55145	1.55145	2.58575	0.517149	3.62004	0	5.68864	3.10289	7.75723
1250	8.27438	7.75724	1.0343	1.55145	4.65434	0.517149	3.62004	0	7.24009	1.55145	9.30868
1255	9.30868	4.13719	4.13719	7.75725	2.0686	0	3.10289	0.517149	7.75723	5.17149	7.24009
1260	9.30868	10.343	0.517149	0	2.58575	1.0343	2.58575	1.55145	1.0343	2.58574	8.27438
1265	5.68864	5.68864	8.27438	0	3.10289	1.0343	3.10289	3.62004	1.55145	5.17149	7.24009
1270	9.30868	8.27438	2.0686	1.55145	3.10289	1.0343	3.62004	0.517149	11.3773	0	5.68864
1275	9.82583	4.65434	5.17149	1.55145	1.55145	0.517149	4.13719	3.62004	9.30868	3.62004	9.30868
1280	9.82583	5.68864	7.24009	2.0686	1.0343	0.517149	1.0343	1.0343	5.17149	4.13719	7.24009
1285	6.72294	5.68864	2.0686	2.58575	1.55145	2.58574	4.13719	1.0343	5.17149	6.20579	8.27438
1290	9.30868	5.68864	8.27438	4.65435	3.10289	0.517149	0	0	8.79153	4.65434	9.30868
1295	7.75724	4.13719	6.72294	3.62005	3.10289	1.0343	3.10289	0.517149	7.24009	7.24009	7.75723
1300	8.79153	6.72294	8.27438	2.58575	3.62004	2.0686	1.0343	0	10.343	3.62004	8.27438
1305	9.30868	0.517149	4.13719	3.62005	2.0686	1.55145	3.10289	0	5.68864	3.10289	8.27438
1310	9.82583	1.55145	7.75723	3.1029	2.0686	2.58574	3.10289	0.517149	4.65434	0.517149	8.79153
1315	9.30868	7.24009	9.30868	2.58575	2.58575	0	3.10289	0.517149	9.82583	3.62004	8.27438
1320	8.27438	4.13719	6.20579	0.51715	3.10289	1.55145	3.62004	0.517149	8.79153	2.58574	4.13719
1325	5.68864	1.0343	3.62004	1.55145	3.10289	2.0686	0.517149	0	2.58574	2.0686	7.24009
1330	7.75723	3.10289	3.10289	1.0343	2.58575	0.517149	1.0343	0.517149	4.65434	2.0686	5.68864
1335	6.20579	7.24009	5.68864	0	3.62004	0.517149	3.10289	0	7.24009	4.13719	8.27438
1340	9.30868	7.24009	3.10289	0	3.10289	1.0343	1.55145	0	1.0343	0.517149	8.79153
1345	8.27438	5.68864	4.13719	4.1372	2.58575	0	2.58574	1.0343	4.13719	3.62004	9.30868
1350	7.75724	10.343	5.68864	6.2058	2.58575	0.517149	0	1.0343	8.79153	2.58574	7.75723
1355	9.82583	6.20579	4.65434	7.75725	2.0686	0.517149	1.0343	0.517149	8.27438	1.55145	6.20579
1360	8.79153	9.30868	3.62004	1.55145	2.58575	0	1.55145	1.0343	9.82583	4.65434	8.79153
1365	8.79153	6.20579	2.0686	2.58575	2.0686	1.0343	3.10289	0	8.79153	4.13719	5.17149
1370	6.20579	9.30868	2.0686	2.0686	2.0686	1.55145	4.13719	0	9.82583	5.17149	4.13719
1375	7.24009	6.72294	3.62004	0.51715	1.55145	0	1.0343	0	4.13719	2.0686	9.30868
1380	9.82583	6.72294	1.55145	2.0686	2.58575	1.0343	0	0.517149	5.68864	3.62004	9.30868
1385	6.20579	8.79153	1.0343	0	3.10289	1.0343	3.10289	3.10289	8.27438	3.62004	7.24009
1390	8.27438	6.72294	2.58575	3.1029	2.58575	1.55145	3.62004	1.55145	4.65434	1.55145	8.79153
1395	9.82583	5.17149	6.72294	0.51715	3.62004	1.0343	2.0686	0.517149	4.13719	4.13719	5.17149
1400	8.27438	5.17149	4.65434	1.55145	3.10289	0	1.55145	1.0343	9.82583	5.68864	8.27438
1405	11.3773	3.62004	4.65434	1.0343	3.10289	0.517149	2.0686	0.517149	8.79153	1.0343	8.27438
1410	8.79153	6.72294	4.65434	0.51715	3.10289	3.10289	3.62004	0.517149	8.27438	0.517149	8.27438
1415	8.27438	2.0686	8.27438	0	1.55145	2.0686	4.13719	0.517149	9.82583	4.13719	9.30868
1420	10.8601	5.68864	4.65434	1.0343	2.0686	0	2.0686	1.0343	7.24009	2.58574	9.30868
1425	9.82583	3.62004	11.3773	3.62005	1.55145	0.517149	3.62004	0	7.75724	4.13719	8.79153
1430	9.30868	6.20579	5.68864	2.58575	2.0686	0.517149	3.62004	0.517149	4.13719	5.17149	8.79153
1435	10.8601	5.17149	6.20579	0.51715	4.13719	2.0686	0.517149	1.0343	7.24009	5.68864	7.75723
1440	9.30868	3.62004	10.343	1.0343	4.13719	0.517149	2.58574	1.55145	1.55145	5.17149	4.13719
1445	8.27438	4.65434	6.20579	1.0343	2.0686	0	4.13719	1.0343	7.24009	2.58574	8.79153
1450	7.24009	6.20579	5.17149	3.1029	2.0686	0.517149	3.10289	0.517149	9.82583	1.55145	8.79153
1455	9.82583	4.65434	7.24009	3.1029	1.55145	0.517149	2.0686	0	9.82583	2.58574	9.30868
1460	9.30868	2.58574	9.82583	3.62005	1.0343	0.517149	2.0686	0.517149	6.20579	0.517149	7.24009
1465	6.20579	4.13719	4.13719	0.51715	2.0686	3.10289	0	0.517149	8.27438	4.65434	8.79153
1470	10.8601	5.68864	2.58575	0.51715	3.10289	0.517149	1.55145	0.517149	8.79153	4.13719	9.30868
1475	11.8944	5.17149	3.62004	2.0686	3.10289	0	1.0343	0.517149	8.79153	1.0343	9.30868
1480	40.3376	6.72294	0	1.55145	2.58575	1.0343	1.0343	1.55145	2.0686	1.0343	8.79153
1485	18.6174	2.0686	1.0343	0.51715	3.10289	0	4.13719	0.517149	6.20579	4.13719	7.24009
1490	23.2717	2.0686	0.517149	1.55145	2.0686	0.517149	2.58574	2.58574	6.20579	4.13719	6.72294
1495	23.7889	6.20579	4.65434	5.68865	3.62004	0	2.58575	1.0343	4.13719	2.0686	8.27438
1500	21.2031	7.24009	4.65434	5.68865	2.0686	0.517149	2.58575	1.55145	8.27438	3.62004	9.82583
1505	17.5831	5.68864	0	1.55145	1.55145	1.0343	2.0686	0	7.75723	4.65434	8.27438
1510	32.5804	6.72294	3.10289	0.51715	3.10289	1.55145	0.517149	0.517149	5.17149	2.58575	8.27438
1515	52.232	6.20579	6.20579	1.55145	3.62004	4.13719	4.13719	0.517149	5.17149	6.72294	7.24009
1520	44.992	7.75723	4.65434	0.51715	2.0686	1.0343	4.13719	0.517149	8.79153	0.517149	9.82583
1525	37.2347	6.72294	3.62004	1.55145	2.58575	0.517149	4.13719	1.55145	6.20579	4.65434	9.30868
1530	38.269	4.13719	3.10289	1.0343	3.62004	2.58575	4.13719	0.517149	9.82583	5.17149	7.75723
1535	38.269	8.27438	2.0686	1.55145	2.58575	1.0343	3.62004	1.0343	7.75724	5.17149	8.79153
1540	49.6463	7.75724	7.75723	0.51715	3.10289	0	3.10289	1.0343	7.24009	3.10289	8.79153
1545	31.5461	6.20579	2.58574	1.0343	3.10289	1.0343	2.58574	1.0343	6.72294	5.68864	8.27438
1550	42.9234	6.20579	1.55145	0.51715	3.62004	1.55145	2.0686	1.0343	4.13719	2.0686	7.75723
1555	34.649	4.65434	4.65434	2.58575	1.0343	1.55145	2.0686	0	3.62004	3.62004	7.75723
1560	49.6463	5.17149	7.24009	2.58575	2.0686	0.517149	0.517149	0.517149	9.30868	3.10289	5.68864
1565	32.5804	5.68864	7.24009	3.1029	2.58575	0.517149	4.13719	1.0343	7.75724	5.68864	7.24009
1570	29.4775	9.82583	7.24009	0.51715	3.62004	0.517149	1.55145	0.517149	7.24009	3.10289	9.30868
1575	34.1318	4.65434	5.17149	1.0343	2.58575	0.517149	2.58574	2.0686	6.72294	0.517149	7.75723
1580	28.4432	9.82583	1.55145	1.0343	3.10289	0.517149	3.10289	2.58575	6.20579	0.517149	6.72294
1585	52.7492	2.58574	2.0686	1.0343	4.13719	0.517149	2.0686	0.517149	3.62004	3.62004	7.24009
1590	30.5118	8.79153	7.75723	0.51715	4.13719	0	2.58575	1.55145	10.343	5.17149	9.30868
1595	35.6833	4.65434	3.62004	2.58575	1.55145	0.517149	3.62004	0	7.75723	3.62004	8.79153
1600	14.9973	7.24009	5.68864	3.1029	1.55145	1.0343	2.0686	1.0343	7.24009	4.65434	6.72294
1605	9.82583	7.75724	3.10289	2.58575	2.58575	0.517149	0.517149	0.517149	8.27438	5.68864	8.27438
1610	9.82583	9.82583	1.55145	0	3.10289	0	3.10289	0.517149	7.24009	0.517149	9.30868
1615	10.8601	7.75724	5.17149	0.51715	3.62004	0.517149	0	0	5.68864	2.58575	7.24009
1620	9.30868	7.75724	2.58575	0.51715	2.58575	1.0343	3.62004	1.0343	7.75723	5.17149	8.27438
1625	9.30868	7.75723	6.20579	1.55145	2.0686	0.517149	3.10289	0	7.24009	3.62004	9.82583
1630	10.343	6.20579	1.0343	1.55145	3.62004	1.0343	2.0686	0.517149	7.24009	5.17149	8.27438
1635	7.24009	7.75724	2.0686	2.0686	2.58575	1.0343	1.0343	0.517149	7.75724	0	9.30868
1640	9.30868	5.68864	3.62004	1.55145	2.0686	0.517149	1.0343	1.0343	7.24009	0.517149	5.68864
1645	10.8601	3.62004	5.17149	0.51715	2.0686	0.517149	2.0686	2.58575	7.24009	3.62004	8.27438
1650	7.24009	7.24009	3.62004	1.55145	2.58575	0.517149	3.10289	0	5.17149	3.62004	6.72294
1655	10.343	3.62004	1.55145	0	3.62004	0.517149	2.58575	2.0686	5.17149	2.0686	8.79153
1660	10.343	7.24009	4.65434	1.55145	1.55145	0	2.58575	1.0343	2.0686	1.0343	7.24009
1665	11.8944	5.17149	3.62004	1.0343	2.0686	0.517149	2.58574	1.0343	4.65434	3.62004	6.72294
1670	11.3773	0.517149	11.3773	2.58575	2.0686	0	1.55145	0.517149	8.79153	2.58574	7.75724
1675	6.72294	6.72294	6.20579	2.58575	4.13719	0.517149	3.10289	0.517149	8.27438	5.17149	7.75723
1680	10.343	6.72294	10.8601	2.0686	2.0686	1.55145	4.13719	2.0686	2.0686	0.517149	8.79153
1685	9.82583	5.17149	6.20579	3.1029	2.0686	1.0343	3.62004	1.0343	6.72294	3.62004	8.27438
1690	12.4116	5.17149	7.24009	2.58575	2.58575	1.0343	4.13719	0.517149	12.4116	2.58574	6.72294
1695	15.5145	2.58574	7.75723	3.62005	2.58575	2.0686	3.62004	0	11.8944	1.0343	8.27438
1700	11.3773	4.13719	4.13719	0	2.58575	0.517149	2.58574	1.0343	8.27438	4.13719	7.75723
1705	12.4116	4.65434	2.58575	2.0686	1.0343	0.517149	3.62004	1.55145	3.62004	1.0343	5.68864
1710	11.3773	5.68864	2.58575	3.1029	1.0343	0.517149	3.10289	1.55145	6.72294	5.68864	5.68864
1715	10.343	5.68864	4.13719	0.51715	3.10289	2.0686	0.517149	0	8.79153	5.17149	6.20579
1720	10.343	7.24009	2.58575	0	3.62004	0.517149	4.13719	0.517149	2.58575	4.65434	7.24009
1725	10.343	7.75724	3.10289	1.0343	2.58575	0.517149	1.0343	0.517149	1.0343	3.62004	8.79153
1730	7.24009	6.72294	4.13719	2.0686	2.58575	2.0686	0.517149	0	3.62004	3.10289	7.75724
1735	7.75724	7.75723	2.58575	2.0686	2.58575	0.517149	2.58574	0	6.20579	4.65434	8.27438
1740	12.4116	5.17149	3.62004	2.58575	1.55145	1.0343	3.10289	4.65434	7.75724	3.62004	7.75724
1745	7.24009	3.10289	3.62004	3.1029	1.55145	0.517149	3.10289	2.58575	9.82583	4.13719	8.27438
1750	9.30868	7.24009	5.17149	2.0686	3.10289	0	0.517149	0.517149	5.68864	0.517149	9.82583
1755	10.8601	9.82583	2.0686	1.0343	3.10289	1.0343	2.58575	2.58575	8.79153	1.0343	8.27438
1760	10.343	7.24009	6.72294	3.62005	1.0343	0	2.58574	3.62004	4.13719	2.58574	9.82583
1765	6.72294	7.24009	1.55145	1.55145	1.55145	2.58575	3.10289	1.55145	8.27438	1.0343	8.79153
1770	10.343	3.10289	6.20579	3.1029	1.55145	2.0686	2.58574	5.68864	4.13719	4.65434	10.8601
1775	8.79153	11.8944	3.62004	2.0686	2.58575	0.517149	3.10289	7.24009	7.75724	5.17149	7.75724
1780	9.30868	5.68864	5.68864	1.0343	3.62004	2.58575	3.10289	8.79153	5.17149	5.68864	6.72294
1785	9.82583	9.30868	4.65434	3.62005	2.0686	3.62004	2.0686	4.65434	5.68864	5.17149	10.343
1790	9.82583	6.20579	3.10289	2.0686	2.0686	1.0343	2.0686	4.13719	11.8944	4.13719	8.27438
1795	8.79153	6.72294	3.62004	2.58575	1.0343	0	4.13719	3.62004	7.24009	3.62004	8.27438
1800	7.75724	4.65434	4.65434	0.51715	3.10289	2.58575	2.0686	3.62004	8.27438	4.13719	6.20579
1805	9.82583	4.13719	5.68864	0.51715	2.58575	0.517149	3.62004	4.13719	8.79153	1.55145	8.27438
1810	9.30868	5.17149	7.75724	1.55145	2.0686	0	3.62004	1.55145	7.75723	4.13719	6.20579
1815	6.20579	6.20579	3.62004	2.0686	1.0343	0	3.62004	0.517149	8.27438	5.68864	6.72294
1820	7.24009	9.82583	5.68864	1.0343	3.10289	1.0343	0.517149	5.68864	7.24009	7.24009	9.30868
1825	10.343	6.20579	6.20579	1.55145	3.10289	0.517149	2.58575	1.0343	6.72294	6.72294	8.79153
1830	10.8601	9.30868	5.68864	0	3.10289	1.0343	2.58574	4.65434	6.20579	3.10289	9.30868
1835	9.30868	6.20579	3.10289	1.0343	3.10289	0	4.13719	4.13719	7.24009	5.17149	6.72294
1840	6.72294	5.17149	2.58575	1.55145	3.10289	0.517149	1.55145	4.13719	8.79153	3.10289	5.68864
1845	6.20579	5.17149	2.58574	0.51715	4.13719	0.517149	2.0686	3.10289	10.8601	2.58574	8.27438
1850	10.343	5.17149	2.0686	2.0686	1.55145	1.0343	4.13719	1.55145	2.0686	0.517149	6.72294
1855	9.82583	7.24009	4.13719	2.58575	1.0343	1.55145	2.0686	1.0343	8.79153	4.13719	9.30868
1860	9.30868	6.72294	0.517149	0	2.58575	1.0343	2.58575	4.13719	9.30868	5.68864	9.30868
1865	9.30868	6.72294	4.13719	1.0343	2.0686	0	2.58574	5.68864	8.27438	2.0686	9.82583
1870	6.72294	5.68864	0	1.55145	3.62004	2.0686	3.10289	2.58574	7.75724	5.68864	8.79153
1875	10.343	5.68864	6.72294	0	4.13719	0.517149	4.65434	4.13719	11.3773	4.65434	7.24009
1880	9.30868	8.79153	4.13719	1.55145	3.10289	1.0343	2.58574	5.17149	5.68864	6.20579	7.75723
1885	11.3773	6.20579	4.13719	1.55145	2.58575	0	0.517149	3.10289	7.24009	3.62004	7.24009
1890	7.24009	5.17149	0.517149	1.0343	4.13719	0	0.517149	5.17149	8.27438	17.0659	6.72294
1895	11.8944	2.0686	3.10289	1.0343	3.10289	1.55145	4.13719	4.13719	4.65434	22.2374	7.75723
1900	9.30868	5.17149	5.68864	2.58575	1.55145	1.0343	0.517149	4.65434	5.68864	0	9.30868
1905	6.72294	7.75723	5.17149	1.0343	2.0686	1.55145	2.0686	4.65434	10.343	3.62004	8.79153
1910	11.3773	2.0686	9.82583	1.55145	2.58575	0	4.13719	3.10289	7.75723	7.24009	9.30868
1915	10.343	2.0686	5.68864	1.0343	3.10289	0.517149	0	5.17149	7.24009	12.4116	8.27438
1920	14.4802	0.517149	11.3773	2.0686	2.0686	2.0686	2.58575	5.17149	5.68864	19.6517	7.75723
1925	10.8601	6.72294	4.65434	2.0686	2.0686	0	1.55145	3.10289	6.72294	17.0659	6.72294
1930	10.8601	3.62004	2.0686	0.51715	4.13719	1.0343	1.0343	3.62004	6.72294	6.20579	8.27438
1935	11.8944	4.13719	4.65434	1.0343	4.13719	0.517149	2.0686	3.10289	8.27438	11.8944	8.27438
1940	10.343	6.72294	10.8601	1.0343	2.0686	2.58574	3.10289	4.13719	5.17149	11.8944	5.68864
1945	11.8944	2.0686	3.10289	2.58575	1.55145	0.517149	2.58575	4.13719	8.79153	10.343	8.27438
1950	5.68864	4.13719	2.58574	1.55145	2.58575	2.58575	3.62004	4.65434	9.82583	9.30868	7.24009
1955	9.30868	2.58574	7.75723	1.0343	3.10289	1.0343	0	6.20579	8.27438	11.3773	9.30868
1960	8.79153	3.10289	2.0686	1.55145	2.0686	2.58574	3.62004	6.20579	8.79153	14.4802	10.343
1965	7.24009	3.62004	2.0686	1.0343	2.0686	0.517149	0.517149	1.55145	6.20579	16.5488	9.30868
1970	9.82583	6.20579	3.10289	1.55145	3.10289	1.55145	0	4.13719	11.8944	13.963	7.24009
1975	5.17149	4.13719	3.10289	2.0686	2.0686	0	4.65434	6.20579	6.20579	18.6174	8.27438
1980	10.343	7.24009	1.55145	2.0686	2.58575	0.517149	2.58574	6.20579	7.75724	19.6517	7.75724
1985	8.27438	6.72294	2.0686	1.55145	2.0686	0.517149	2.58574	6.20579	10.343	20.1688	7.24009
1990	10.343	3.10289	3.10289	0.51715	3.10289	0.517149	4.13719	4.65434	8.27438	21.2031	8.27438
1995	9.82583	8.79153	0.517149	1.55145	2.0686	0.517149	0.517149	3.62004	9.82583	21.2031	10.343
2000	9.30868	8.27438	4.13719	2.0686	1.55145	1.0343	3.10289	4.13719	8.79153	16.5488	9.30868
2005	9.30868	10.343	5.68864	2.58575	2.58575	1.55145	3.10289	3.62004	7.24009	15.5145	9.30868
2010	10.8601	8.27438	5.17149	0	3.62004	1.55145	3.62004	6.20579	7.75724	19.1345	9.30868
2015	9.30868	7.75723	6.20579	0.51715	2.58575	2.58574	2.0686	4.13719	2.58574	18.1002	5.68864
2020	7.24009	9.82583	3.62004	1.55145	2.0686	0.517149	1.55145	8.79153	5.68864	20.1688	8.79153
2025	8.27438	7.24009	4.65434	0	4.13719	1.0343	3.10289	8.27438	5.68864	15.5145	7.24009
2030	12.9287	5.68864	2.0686	1.0343	4.13719	0.517149	2.0686	7.75723	7.24009	14.9973	7.75724
2035	7.75723	7.75724	6.72294	1.55145	1.55145	0	2.0686	5.68864	7.75724	22.2374	8.27438
2040	8.79153	7.24009	6.20579	2.0686	1.55145	0	2.0686	1.55145	9.82583	20.1688	7.75723
2045	10.343	7.24009	1.0343	2.58575	2.0686	0.517149	2.0686	5.68864	11.3773	25.3403	8.27438
2050	8.27438	9.30868	5.68864	0.51715	2.0686	3.10289	3.10289	5.17149	5.17149	23.7889	8.27438
2055	9.30868	6.20579	6.72294	2.0686	1.0343	1.0343	4.13719	4.65434	3.62004	26.8917	9.82583
2060	6.20579	5.68864	5.68864	1.55145	1.55145	2.58574	0.517149	4.13719	6.20579	38.269	7.24009
2065	6.20579	6.72294	5.68864	0	4.13719	1.0343	2.0686	5.17149	8.27438	29.4775	10.8601
2070	9.30868	2.58574	6.20579	0.51715	3.62004	1.55145	2.58574	3.62004	3.62004	37.7519	9.30868
2075	9.30868	6.72294	3.10289	2.0686	2.58575	0	3.10289	4.65434	9.30868	20.1688	7.24009
2080	9.30868	3.10289	4.13719	1.0343	3.10289	0	1.55145	5.17149	6.72294	32.5804	9.30868
2085	9.30868	6.20579	5.68864	0.51715	4.13719	0	2.58574	4.13719	1.55145	32.0632	9.30868
2090	7.75723	8.79153	3.62004	0	3.62004	2.58575	2.0686	4.13719	6.72294	29.9946	9.30868
2095	9.30868	8.27438	4.13719	1.55145	2.0686	0	3.10289	4.65434	10.8601	33.6147	9.82583
2100	10.343	7.75723	1.0343	2.0686	1.55145	1.55145	2.58574	6.20579	0.517149	28.4432	9.82583
2105	11.3773	6.72294	2.0686	0.51715	3.62004	1.0343	3.10289	4.13719	5.68864	23.7889	5.68864
2110	9.82583	8.27438	2.58575	2.0686	1.55145	2.58574	4.13719	3.62004	5.17149	29.9946	7.24009
2115	14.4802	5.17149	0.517149	2.58575	1.55145	1.0343	3.62004	4.65434	7.24009	25.3403	6.20579
2120	19.1345	6.20579	3.62004	2.0686	2.0686	0.517149	3.62004	4.65434	3.10289	27.4089	9.30868
2125	28.4432	9.82583	3.10289	0.51715	4.13719	0.517149	3.10289	5.17149	8.27438	21.7203	8.27438
2130	26.3746	2.0686	1.0343	1.0343	2.58575	0	2.58575	4.13719	7.24009	22.2374	8.27438
2135	11.3773	8.79153	1.0343	2.0686	1.55145	1.0343	2.0686	5.17149	6.72294	27.4089	8.79153
2140	8.27438	4.65434	9.82583	3.62005	1.55145	0.517149	2.0686	5.17149	4.65434	21.7203	9.30868
2145	9.82583	10.8601	5.17149	1.0343	3.10289	1.55145	3.62004	5.68864	7.24009	15.5145	10.8601
2150	10.343	9.82583	8.27438	0.51715	2.0686	4.13719	3.10289	0.517149	2.0686	22.7546	8.79153
2155	9.30868	7.24009	4.65434	1.55145	2.0686	1.0343	3.10289	2.0686	4.65434	21.7203	9.30868
2160	11.3773	9.30868	4.65434	0	4.13719	0	3.62004	4.13719	1.55145	21.2031	8.79153
2165	6.20579	7.75724	5.68864	0.51715	4.13719	1.0343	3.10289	5.68864	3.10289	22.2374	7.75724
2170	5.68864	7.75724	6.72294	3.1029	2.0686	2.0686	2.58575	8.27438	9.30868	25.3403	8.27438
2175	8.79153	2.0686	4.65434	2.58575	2.0686	1.0343	0.517149	4.65434	9.30868	25.3403	8.27438
2180	9.82583	6.20579	3.62004	2.58575	3.10289	1.0343	1.0343	3.62004	7.24009	31.0289	9.30868
2185	7.75724	4.65434	2.58574	1.0343	2.58575	1.0343	2.58574	5.17149	9.30868	28.4432	8.79153
2190	6.20579	7.75724	3.10289	2.0686	1.55145	0.517149	4.13719	4.65434	9.30868	37.7519	9.82583
2195	9.30868	4.65434	6.20579	4.1372	1.0343	1.0343	2.0686	4.13719	3.10289	35.6833	5.17149
2200	9.30868	5.68864	2.0686	0	3.62004	2.0686	4.13719	1.55145	10.8601	26.8917	9.82583
2205	9.30868	4.13719	8.27438	1.55145	2.0686	1.55145	3.62004	4.65434	4.13719	37.7519	8.27438
2210	10.8601	6.20579	4.13719	2.58575	1.55145	1.55145	3.10289	7.75723	5.68864	28.9603	5.68864
2215	8.79153	9.30868	3.62004	1.0343	4.13719	1.0343	2.58574	5.17149	3.62004	29.9946	8.27438
2220	8.27438	8.79153	3.62004	1.0343	2.0686	2.58574	3.10289	5.17149	11.3773	27.926	4.65434
2225	9.82583	4.13719	1.55145	1.0343	3.10289	1.55145	2.0686	3.10289	5.17149	27.926	8.27438
2230	7.75723	9.82583	5.68864	3.1029	1.55145	0.517149	0.517149	4.65434	4.65434	29.4775	4.65434
2235	5.68864	10.343	5.17149	2.58575	2.0686	3.10289	3.10289	5.17149	12.4116	28.9603	7.75724
2240	8.79153	7.24009	1.0343	3.1029	1.55145	1.0343	2.58575	3.62004	8.79153	29.4775	8.79153
2245	9.82583	6.72294	1.0343	1.0343	1.55145	1.55145	0.517149	1.55145	8.79153	26.3746	6.72294
2250	8.79153	7.75724	2.0686	2.0686	1.55145	0.517149	2.0686	3.10289	5.17149	24.8232	8.79153
2255	7.24009	8.79153	2.58574	0.51715	3.62004	1.0343	0	5.68864	8.79153	20.686	5.17149
2260	9.30868	8.27438	5.17149	0	3.10289	0	3.62004	3.10289	8.79153	26.3746	9.30868
2265	9.30868	8.27438	3.10289	2.58575	2.58575	0	2.0686	6.20579	4.65434	28.9603	9.82583
2270	9.30868	10.8601	6.72294	0.51715	4.13719	0	3.10289	6.20579	6.20579	32.5804	5.68864
2275	7.24009	5.68864	0	2.58575	2.0686	0	1.55145	5.68864	8.79153	26.8917	7.24009
2280	7.75723	9.82583	1.55145	1.55145	2.0686	2.0686	2.0686	4.65434	8.27438	20.686	9.30868
2285	6.20579	6.20579	5.17149	1.0343	3.10289	3.10289	2.0686	0.517149	6.20579	29.4775	8.79153
2290	7.75723	4.13719	6.20579	2.0686	2.0686	0.517149	2.0686	6.20579	9.30868	21.2031	4.65434
2295	9.82583	6.20579	5.17149	2.0686	1.55145	2.58575	2.58574	5.17149	7.24009	21.2031	8.27438
2300	9.82583	5.68864	8.27438	2.0686	1.55145	0.517149	3.10289	1.55145	9.82583	26.3746	6.72294
2305	9.30868	6.72294	7.24009	0.51715	3.62004	0	4.13719	4.13719	5.17149	25.8575	7.75723
2310	7.75723	7.24009	6.20579	1.55145	2.58575	4.13719	2.58574	7.75724	5.17149	23.2717	5.68864
2315	6.20579	8.79153	5.17149	1.0343	2.0686	0.517149	0	5.68864	7.75724	26.8917	9.30868
2320	9.30868	6.20579	7.75723	2.0686	3.10289	1.55145	4.65434	5.17149	4.13719	24.306	8.27438
2325	9.82583	8.27438	5.17149	1.0343	4.65434	1.0343	3.62004	4.13719	4.65434	27.926	8.27438
2330	8.79153	7.24009	4.65434	1.55145	2.0686	1.0343	3.62004	4.65434	5.17149	33.0975	9.30868
2335	10.343	10.343	0	2.58575	2.0686	2.58575	2.58575	4.65434	8.79153	24.8232	5.68864
2340	7.75723	7.75723	2.0686	2.0686	1.55145	0	3.62004	3.10289	8.27438	27.4089	7.75724
2345	9.82583	7.75723	5.17149	0.51715	3.10289	2.0686	4.13719	5.17149	4.65434	25.3403	6.72294
2350	8.27438	7.75724	0.517149	3.1029	1.55145	1.0343	3.10289	4.65434	5.68864	26.8917	9.30868
2355	9.30868	7.75724	3.10289	1.0343	3.10289	1.0343	2.58574	6.72294	8.79153	29.9946	8.27438
2360	9.30868	8.27438	8.79153	2.58575	3.62004	0.517149	3.10289	2.0686	6.72294	24.8232	8.79153
2365	10.343	10.8601	4.65434	3.1029	2.0686	3.10289	3.10289	4.65434	4.13719	29.9946	8.79153
2370	11.8944	5.17149	5.68864	1.0343	3.62004	0.517149	4.65434	5.68864	7.24009	27.4089	6.72294
2375	8.79153	9.82583	4.65434	2.0686	3.62004	0.517149	3.10289	5.17149	0.517149	24.306	8.79153
2380	7.24009	5.17149	7.75724	2.58575	2.0686	0.517149	1.0343	7.24009	1.0343	24.306	5.17149
2385	5.68864	9.30868	4.65434	2.58575	1.55145	0	3.62004	6.72294	8.79153	28.4432	7.75723
2390	13.963	5.17149	4.13719	2.58575	2.58575	0.517149	3.10289	3.62004	4.65434	23.7889	5.68864
2395	21.2031	9.82583	2.58575	0.51715	3.62004	0	3.62004	4.65434	8.79153	29.4775	8.79153
2400	38.269	8.79153	3.10289	1.0343	2.58575	0	3.10289	3.62004	7.24009	25.3403	6.20579
2405	38.269	4.13719	5.68864	2.58575	1.55145	2.58575	1.0343	4.13719	8.79153	32.5804	8.79153
2410	51.7149	7.75723	3.62004	1.55145	2.0686	0.517149	2.0686	3.62004	6.20579	31.0289	7.75724
2415	51.7149	7.24009	10.343	0.51715	3.62004	0	4.13719	2.58574	5.17149	31.0289	6.20579
2420	68.7808	7.24009	6.72294	1.0343	2.58575	4.13719	2.58575	4.65434	7.75723	33.6147	8.79153
2425	21.7203	6.20579	11.3773	1.55145	2.0686	2.58574	2.0686	2.58575	3.62004	29.9946	7.75724
2430	21.7203	6.72294	2.0686	1.0343	4.13719	0	3.62004	3.62004	8.79153	31.5461	8.79153
2435	20.1688	2.0686	8.27438	0.51715	3.10289	1.0343	4.13719	4.13719	9.30868	29.9946	6.20579
2440	21.7203	4.65434	6.72294	2.0686	1.55145	1.55145	3.10289	4.13719	7.75723	31.5461	9.30868
2445	30.5118	8.27438	5.68864	3.1029	1.0343	1.0343	3.10289	3.62004	8.79153	28.4432	5.68864
2450	41.8891	6.20579	3.10289	0.51715	3.10289	0	4.13719	5.17149	8.27438	29.4775	6.20579
2455	52.7492	7.75723	3.10289	2.0686	1.55145	0.517149	1.0343	1.55145	6.72294	20.686	7.75724
2460	64.1265	7.24009	5.68864	0.51715	3.62004	3.62004	2.0686	2.58574	3.62004	23.2717	4.13719
2465	17.0659	3.62004	3.10289	1.55145	3.10289	0.517149	2.0686	0.517149	6.20579	26.8917	8.79153
2470	9.30868	6.72294	7.24009	1.0343	2.58575	0.517149	3.62004	5.68864	6.20579	26.8917	4.65434
2475	5.17149	8.27438	2.58574	1.0343	2.0686	0.517149	1.55145	4.65434	3.10289	20.686	8.79153
2480	5.68864	10.343	2.0686	1.0343	2.0686	0.517149	0.517149	0.517149	3.10289	26.3746	8.27438
2485	8.27438	6.20579	3.62004	2.0686	1.55145	1.0343	3.10289	5.17149	3.10289	29.9946	5.68864
2490	9.30868	10.343	4.13719	2.0686	2.58575	3.62004	1.0343	3.62004	2.0686	27.926	7.75723
2495	8.27438	4.13719	2.0686	2.0686	2.0686	0.517149	1.55145	3.62004	8.27438	26.8917	8.79153
2500	9.30868	10.343	1.55145	2.58575	1.0343	0.517149	2.0686	5.68864	6.20579	25.3403	8.27438
2505	9.82583	8.27438	2.58575	1.0343	2.0686	1.0343	2.58574	5.68864	5.68864	26.3746	6.72294
2510	9.30868	7.75723	7.24009	0.51715	3.62004	1.55145	2.58574	2.58574	9.82583	31.5461	5.68864
2515	8.79153	7.75723	4.65434	1.55145	2.58575	0.517149	1.0343	2.0686	11.8944	28.4432	7.75724
2520	7.75723	7.24009	7.24009	2.0686	2.58575	2.58574	2.58575	2.0686	7.24009	31.0289	9.30868
2525	9.82583	8.27438	0.517149	0.51715	3.62004	0.517149	2.58575	0	6.72294	31.0289	4.65434
2530	5.68864	4.65434	4.65434	0.51715	3.10289	1.0343	2.0686	3.62004	7.24009	29.9946	5.68864
2535	8.27438	9.30868	4.13719	2.0686	1.0343	0.517149	2.0686	4.13719	6.20579	33.0975	6.72294
2540	9.30868	4.13719	7.75723	0.51715	3.10289	2.58575	1.0343	1.0343	5.68864	26.3746	5.68864
2545	7.75724	7.75723	5.17149	3.1029	1.55145	3.62004	3.10289	4.65434	4.13719	31.0289	9.30868
2550	5.68864	7.24009	8.27438	0.51715	3.62004	2.0686	3.10289	5.68864	6.20579	33.0975	8.79153
2555	8.79153	6.72294	6.72294	3.1029	2.58575	0.517149	1.0343	3.62004	6.72294	35.1661	8.79153
2560	9.30868	7.24009	5.17149	2.0686	2.58575	0	3.10289	2.0686	6.72294	28.9603	7.24009
2565	7.75723	8.27438	4.13719	0	3.62004	1.0343	2.58574	5.17149	7.75724	36.2004	7.24009
2570	9.82583	7.75723	4.13719	0.51715	3.10289	1.0343	3.10289	2.0686	8.79153	31.5461	7.24009
2575	9.30868	6.72294	3.62004	1.55145	2.58575	0.517149	2.0686	4.13719	7.24009	26.8917	8.27438
2580	8.79153	5.17149	2.0686	3.62005	1.0343	0	2.58575	2.58574	10.343	31.5461	6.20579
2585	8.79153	8.27438	3.10289	0.51715	3.62004	2.58575	4.13719	2.58574	7.24009	33.6147	5.68864
2590	16.0316	6.72294	0.517149	1.55145	3.10289	2.0686	2.0686	4.65434	0.517149	35.6833	9.30868
2595	27.926	7.24009	3.10289	2.58575	1.55145	0.517149	4.65434	3.62004	9.30868	37.2347	8.27438
2600	35.1661	8.79153	5.68864	1.0343	1.55145	3.10289	2.58574	1.0343	9.82583	34.649	7.75724
2605	44.992	8.79153	3.10289	1.55145	2.58575	1.0343	4.65434	5.17149	8.27438	43.4405	8.27438
2610	60.5064	7.75723	0	1.55145	1.55145	1.0343	2.58575	3.62004	4.13719	23.2717	7.24009
2615	64.6436	7.75723	2.0686	1.55145	3.10289	0	3.10289	3.62004	0.517149	34.1318	8.27438
2620	78.0895	8.27438	3.62004	1.0343	3.62004	4.65434	3.62004	4.65434	12.4116	28.4432	6.20579
2625	78.6066	9.82583	6.20579	2.58575	3.62004	1.55145	3.62004	2.58575	7.24009	10.8601	6.72294
2630	93.0868	9.82583	4.13719	0.51715	2.58575	1.55145	2.0686	2.58574	6.72294	8.79153	9.82583
2635	103.43	1.0343	8.27438	1.55145	2.0686	1.0343	2.0686	0.517149	8.79153	9.82583	9.82583
2640	106.016	7.75724	5.17149	2.0686	1.55145	0.517149	3.10289	0.517149	7.24009	9.82583	8.79153
2645	117.91	1.0343	7.24009	1.0343	2.58575	0.517149	3.62004	5.68864	5.68864	8.79153	9.30868
2650	122.047	9.30868	5.17149	0.51715	2.58575	1.0343	3.10289	5.68864	4.65434	10.343	7.75723
2655	125.667	9.30868	5.17149	0	3.10289	1.55145	3.10289	5.17149	8.27438	11.3773	8.27438
2660	136.01	8.27438	7.75723	2.0686	2.0686	1.0343	2.0686	4.13719	2.58575	7.75723	8.27438
2665	137.044	4.65434	6.20579	1.55145	4.13719	1.0343	0.517149	6.20579	2.58574	10.343	7.75724
2670	81.1924	8.79153	5.17149	0	4.13719	1.55145	3.10289	4.13719	8.79153	9.30868	7.24009
2675	15.5145	6.72294	5.68864	1.55145	2.58575	3.10289	3.10289	3.62004	7.24009	5.68864	8.79153
2680	10.8601	4.65434	4.13719	3.1029	1.55145	3.10289	2.58575	0.517149	9.30868	6.72294	7.24009
2685	5.68864	7.75723	5.17149	0.51715	3.62004	1.0343	4.13719	0.517149	9.30868	11.3773	8.27438
2690	8.79153	6.20579	6.72294	0.51715	2.58575	0.517149	0	2.58574	7.24009	11.8944	7.75723
2695	9.30868	6.72294	5.17149	1.0343	2.0686	3.62004	5.17149	4.65434	10.8601	12.9287	9.30868
2700	5.68864	7.75723	3.62004	1.55145	2.0686	1.55145	4.13719	3.10289	4.13719	12.4116	7.24009
2705	8.79153	8.27438	2.0686	1.55145	2.0686	4.13719	0.517149	0.517149	7.24009	9.82583	8.27438
2710	7.75724	5.17149	3.10289	1.0343	2.58575	0.517149	4.13719	3.62004	6.72294	11.3773	5.68864
2715	6.20579	5.68864	3.10289	1.0343	4.13719	0.517149	2.58575	2.58574	7.24009	9.30868	5.68864
2720	8.27438	6.72294	1.0343	0	3.10289	0	3.10289	1.0343	5.17149	7.75723	8.79153
2725	9.30868	4.65434	2.58575	3.1029	1.55145	1.55145	5.17149	3.10289	1.55145	10.343	8.79153
2730	8.79153	8.79153	4.13719	2.0686	2.0686	1.0343	4.13719	3.10289	4.65434	10.8601	9.30868
2735	7.24009	8.27438	3.10289	2.58575	2.58575	2.0686	2.58575	4.13719	7.24009	11.3773	7.24009
2740	7.75723	10.343	1.0343	0.51715	3.10289	2.0686	4.65434	7.75723	8.27438	10.8601	6.72294
2745	6.20579	7.75723	1.0343	1.0343	2.58575	1.0343	4.13719	4.65434	6.72294	9.82583	7.24009
2750	8.27438	6.20579	5.17149	2.0686	3.62004	3.62004	0	4.65434	2.58574	9.30868	7.24009
2755	5.17149	5.17149	6.72294	0.51715	3.10289	3.62004	3.10289	4.65434	6.72294	6.20579	8.27438
2760	7.75724	5.17149	0	1.55145	3.10289	0	2.0686	2.58574	1.0343	11.8944	7.75724
2765	8.79153	7.75724	5.68864	0.51715	3.62004	1.55145	2.58575	3.10289	5.17149	9.82583	8.27438
2770	9.30868	3.62004	5.68864	1.55145	2.0686	1.0343	0	1.0343	1.0343	9.82583	7.24009
2775	9.30868	8.27438	6.72294	1.55145	2.0686	1.0343	0.517149	6.72294	1.55145	11.8944	4.65434
2780	8.27438	5.68864	6.72294	2.58575	3.10289	2.58574	1.55145	1.55145	10.343	12.4116	7.24009
2785	8.27438	10.343	7.24009	0.51715	3.62004	1.55145	2.58574	6.20579	2.58575	13.963	8.79153
2790	7.24009	5.68864	2.0686	1.55145	2.0686	0.517149	2.58575	5.68864	8.27438	10.8601	8.79153
2795	8.27438	7.75723	6.20579	2.0686	2.0686	0	2.58574	7.75723	5.17149	14.9973	8.79153
2800	7.75724	6.20579	3.10289	1.0343	3.10289	1.55145	3.10289	6.20579	7.75724	14.4802	7.75723
2805	9.30868	7.24009	4.65434	0.51715	3.10289	0.517149	2.0686	7.24009	2.58575	14.4802	7.24009
2810	5.68864	9.82583	2.58575	1.55145	2.58575	0.517149	3.62004	2.0686	7.24009	14.4802	7.75724
2815	7.75724	7.24009	3.62004	2.0686	4.65434	0	2.0686	6.20579	4.13719	13.963	7.24009
2820	8.27438	7.24009	2.0686	1.55145	2.58575	1.55145	4.13719	5.17149	6.72294	9.82583	9.82583
2825	5.17149	8.79153	5.17149	0	3.10289	0.517149	2.0686	7.75723	7.24009	13.4459	8.27438
2830	8.27438	6.72294	4.13719	2.58575	1.55145	1.0343	1.55145	7.75724	3.10289	11.3773	7.24009
2835	7.75724	4.65434	3.10289	2.0686	1.55145	0.517149	0	7.75723	6.72294	13.4459	9.30868
2840	6.72294	6.20579	5.68864	1.55145	1.55145	1.0343	3.10289	8.79153	8.27438	12.9287	4.13719
2845	5.68864	6.72294	0	2.0686	2.0686	1.0343	4.13719	6.72294	6.72294	11.8944	5.68864
2850	5.68864	7.75724	2.58575	1.0343	2.0686	0.517149	3.62004	14.4802	8.27438	7.75723	7.24009
2855	8.79153	8.79153	5.17149	0	4.13719	0	4.13719	17.0659	9.30868	9.82583	8.79153
2860	9.30868	8.79153	2.58575	0	2.58575	0	3.10289	24.306	6.20579	14.4802	8.79153
2865	5.68864	11.8944	7.75723	0	3.62004	2.0686	1.0343	19.6517	6.20579	12.4116	6.20579
2870	8.27438	11.8944	3.62004	1.55145	2.0686	0	1.0343	14.9973	8.27438	12.9287	7.75723
2875	6.20579	7.24009	2.58575	1.0343	3.10289	0.517149	4.13719	11.8944	9.82583	13.4459	8.27438
2880	8.79153	8.79153	4.65434	1.0343	3.10289	3.62004	0.517149	8.79153	8.27438	13.4459	6.20579
2885	6.72294	4.13719	5.68864	2.58575	1.55145	0.517149	4.13719	17.0659	7.24009	10.8601	7.24009
2890	9.30868	11.3773	4.13719	0.51715	3.10289	1.55145	3.10289	18.6174	5.68864	14.4802	6.20579
2895	8.27438	9.82583	11.3773	2.58575	1.55145	0.517149	3.10289	22.2374	4.13719	13.4459	8.79153
2900	8.27438	8.27438	4.13719	1.55145	2.0686	0.517149	4.13719	27.4089	10.8601	10.8601	7.24009
2905	5.17149	9.30868	4.65434	2.0686	4.65434	0.517149	4.65434	15.5145	12.4116	12.9287	8.79153
2910	8.79153	11.8944	5.17149	4.1372	5.68864	0	3.10289	4.65434	8.27438	13.963	9.30868
2915	8.27438	10.343	5.68864	0.51715	3.62004	0.517149	3.10289	4.13719	7.24009	10.8601	6.20579
2920	6.20579	5.68864	5.68864	1.55145	2.0686	0	4.13719	4.65434	7.75724	12.9287	7.75724
2925	6.20579	10.343	3.10289	1.55145	2.0686	0.517149	3.62004	0	7.75724	11.8944	5.17149
2930	6.72294	5.68864	8.79153	1.0343	2.0686	0.517149	5.68864	4.13719	7.24009	10.343	7.24009
2935	8.27438	8.79153	5.68864	2.0686	2.0686	0.517149	1.55145	6.20579	6.20579	9.82583	9.30868
2940	7.75724	10.343	9.82583	0	3.62004	4.13719	3.62004	4.13719	9.82583	12.4116	6.20579
2945	8.79153	10.8601	0.517149	2.0686	3.62004	0.517149	4.13719	1.0343	0	11.3773	7.24009
2950	6.72294	12.4116	8.27438	0	3.62004	0.517149	3.10289	4.65434	9.82583	12.9287	8.27438
2955	5.68864	11.3773	4.65434	2.0686	5.17149	0.517149	2.0686	4.65434	6.72294	12.9287	9.82583
2960	8.27438	10.8601	0	0.51715	4.13719	0.517149	0.517149	4.65434	8.27438	13.4459	7.75723
2965	8.79153	9.30868	2.58575	1.0343	3.62004	0.517149	2.58574	0.517149	9.30868	13.963	9.30868
2970	6.20579	10.343	1.0343	1.0343	3.62004	1.55145	0	1.55145	8.79153	7.24009	8.79153
2975	8.79153	8.27438	6.20579	0.51715	4.13719	0	1.0343	1.55145	9.30868	15.5145	8.79153
2980	7.24009	8.27438	4.65434	1.0343	3.62004	0.517149	3.10289	1.55145	0.517149	10.343	8.27438
2985	6.72294	10.8601	2.0686	0.51715	2.0686	0.517149	4.13719	6.20579	0.517149	12.9287	6.72294
2990	8.27438	8.79153	2.58575	1.0343	3.10289	0.517149	3.10289	0.517149	2.58575	13.963	9.30868
2995	9.30868	9.30868	4.65434	1.55145	4.13719	1.0343	1.0343	2.0686	7.75723	13.963	8.79153
3000	4.65434	6.20579	6.20579	0.51715	3.62004	2.0686	2.0686	2.58575	4.13719	13.963	7.24009
3005	5.17149	10.8601	4.65434	0	3.62004	4.13719	3.10289	4.13719	6.20579	13.4459	9.30868
3010	9.30868	6.72294	0.517149	3.1029	4.65434	0.517149	1.0343	4.65434	10.343	13.4459	8.27438
3015	6.72294	10.8601	5.17149	1.0343	4.65434	0.517149	2.58575	4.65434	11.8944	12.4116	8.79153
3020	9.82583	8.79153	7.75723	2.0686	3.10289	0.517149	4.65434	7.24009	8.27438	12.4116	5.17149
3025	7.24009	7.75723	7.24009	0	2.58575	2.58575	5.68864	7.24009	9.30868	12.9287	8.79153
3030	8.79153	13.4459	2.0686	0	3.10289	0.517149	0.517149	6.72294	10.343	10.8601	8.27438
3035	8.27438	13.4459	6.72294	0	3.62004	0.517149	1.55145	6.72294	7.24009	10.343	5.17149
3040	5.68864	4.13719	6.20579	1.0343	3.10289	1.0343	2.58574	5.17149	8.79153	12.4116	8.79153
3045	7.75724	0.517149	3.10289	1.55145	3.62004	2.0686	3.62004	5.17149	4.65434	10.343	8.27438
3050	5.68864	7.75723	7.75723	0.51715	3.62004	0.517149	2.58574	2.58575	7.75724	13.963	7.75724
3055	8.27438	1.55145	5.68864	1.0343	3.62004	3.62004	2.58574	4.65434	9.30868	14.9973	8.79153
3060	8.27438	4.65434	5.68864	0	3.10289	4.65434	3.10289	2.0686	4.65434	12.4116	8.79153
3065	7.75724	5.68864	5.17149	0.51715	3.10289	0.517149	2.58574	0.517149	7.75724	14.4802	9.30868
3070	6.72294	5.68864	3.62004	2.58575	4.65434	1.0343	3.62004	3.62004	7.24009	8.79153	5.68864
3075	8.27438	4.13719	5.68864	0.51715	3.10289	1.55145	2.58575	3.62004	10.343	12.4116	6.72294
3080	8.27438	5.17149	5.68864	1.0343	3.10289	0.517149	4.13719	3.10289	10.8601	10.8601	8.27438
3085	8.79153	1.55145	5.68864	1.0343	3.10289	1.55145	3.10289	1.55145	4.65434	13.963	8.27438
3090	8.79153	3.10289	2.58575	0	3.62004	1.55145	3.10289	6.72294	6.20579	11.8944	8.27438
3095	5.68864	0.517149	3.10289	0.51715	3.62004	3.62004	2.0686	6.20579	6.72294	13.963	5.17149
3100	5.17149	5.68864	4.13719	1.55145	3.62004	0.517149	3.10289	2.58574	7.24009	14.4802	7.75724
3105	10.343	5.68864	2.0686	3.62005	5.68864	0	1.0343	8.27438	5.17149	10.8601	9.82583
3110	9.30868	5.68864	1.55145	1.0343	4.13719	2.0686	3.10289	2.58574	4.65434	15.5145	8.79153
3115	8.27438	2.58575	6.72294	2.0686	4.13719	1.0343	5.17149	3.62004	4.65434	13.4459	8.79153
3120	9.82583	5.68864	3.62004	1.0343	3.62004	0	2.58574	2.58575	11.8944	10.343	4.65434
3125	8.27438	2.58574	4.13719	0.51715	3.10289	1.0343	3.10289	7.24009	8.79153	11.8944	10.343
3130	6.20579	7.75724	6.20579	0.51715	3.62004	0	3.62004	1.0343	8.79153	13.963	6.72294
3135	9.30868	6.20579	0	0.51715	3.62004	0	2.58574	1.55145	7.24009	10.8601	5.68864
3140	9.30868	5.17149	8.27438	2.58575	4.65434	0	3.10289	5.17149	3.10289	12.9287	8.27438
3145	5.68864	4.65434	5.68864	0.51715	3.10289	0.517149	3.62004	2.58575	3.10289	8.27438	8.79153
3150	5.68864	5.68864	4.65434	0.51715	3.62004	3.62004	3.10289	5.17149	0.517149	14.4802	5.17149
3155	9.30868	1.55145	3.62004	1.0343	4.13719	1.0343	4.13719	2.0686	9.30868	14.4802	6.72294
3160	7.75724	4.13719	5.68864	4.1372	6.20579	2.58574	2.0686	3.10289	0.517149	14.9973	5.17149
3165	8.27438	4.13719	3.10289	1.55145	3.62004	0.517149	3.62004	5.17149	7.75724	14.9973	7.24009
3170	8.79153	4.13719	5.17149	0.51715	2.0686	0.517149	3.62004	0.517149	9.30868	11.3773	6.72294
3175	8.79153	2.58575	5.68864	0.51715	2.58575	1.0343	1.0343	5.17149	7.75723	11.8944	7.75724
3180	6.72294	4.65434	3.10289	1.55145	3.62004	0	3.10289	4.13719	10.8601	9.82583	5.68864
3185	7.75724	3.62004	6.72294	2.58575	4.13719	1.0343	3.10289	0.517149	10.343	13.963	10.343
3190	7.24009	4.65434	4.13719	0.51715	2.58575	1.0343	3.10289	5.17149	6.72294	16.0316	8.27438
3195	8.27438	1.0343	0.517149	1.0343	3.62004	1.0343	3.10289	6.72294	4.13719	15.5145	9.82583
3200	6.20579	3.10289	2.58575	2.0686	5.17149	0	1.0343	7.75724	5.17149	12.9287	7.24009
3205	8.27438	2.0686	7.24009	0	4.13719	1.0343	4.65434	5.17149	4.65434	13.4459	8.79153
3210	5.68864	5.68864	1.0343	0.51715	3.10289	1.0343	1.55145	5.17149	5.17149	14.4802	7.24009
3215	6.72294	8.79153	1.0343	2.0686	3.10289	0.517149	3.10289	4.65434	5.68864	13.963	10.343
3220	9.30868	5.68864	4.65434	0.51715	2.58575	0.517149	0	4.65434	8.27438	9.30868	9.82583
3225	7.75724	5.17149	2.58575	2.0686	2.0686	0	2.58575	4.65434	3.62004	13.963	7.75723
3230	8.27438	5.68864	1.55145	0.51715	2.58575	0.517149	4.65434	0.517149	4.13719	14.4802	7.24009
3235	8.79153	7.75723	3.62004	2.0686	4.65434	2.0686	3.62004	0	8.79153	12.9287	5.68864
3240	8.27438	6.20579	6.72294	2.0686	3.62004	0.517149	0	0.517149	7.24009	13.4459	6.72294
3245	8.27438	2.0686	3.10289	0.51715	3.62004	4.65434	3.62004	2.0686	6.72294	16.0316	8.27438
3250	5.17149	4.65434	11.3773	0.51715	4.13719	0	2.0686	4.13719	6.72294	7.75724	7.75723
3255	9.82583	5.68864	3.62004	1.55145	3.62004	1.0343	2.0686	3.10289	7.75723	16.0316	8.27438
3260	8.27438	9.30868	9.30868	2.58575	4.65434	1.55145	0.517149	4.13719	4.65434	14.9973	8.79153
3265	8.27438	4.13719	7.24009	0	3.62004	0.517149	2.58575	0.517149	0.517149	13.963	8.79153
3270	8.27438	4.13719	4.65434	0	2.58575	1.0343	3.62004	3.62004	9.82583	15.5145	7.75723
3275	8.27438	5.17149	10.8601	0.51715	3.10289	0.517149	2.0686	0.517149	10.343	10.8601	6.20579
3280	7.75723	0	9.82583	1.55145	4.13719	0.517149	3.62004	6.20579	10.8601	14.9973	8.27438
3285	7.24009	4.65434	1.55145	0.51715	2.58575	0	2.58574	2.58575	9.82583	14.4802	6.72294
3290	6.20579	5.68864	5.17149	0.51715	2.58575	0	3.10289	5.68864	10.8601	16.0316	8.27438
3295	8.27438	4.65434	10.343	1.55145	3.62004	1.0343	2.58575	4.65434	5.68864	14.9973	9.30868
3300	8.27438	1.0343	6.20579	1.0343	4.13719	0.517149	0.517149	4.65434	6.72294	16.0316	7.75723
3305	8.27438	6.72294	5.17149	0.51715	3.62004	0.517149	3.10289	4.65434	6.20579	13.4459	8.27438
3310	8.79153	4.65434	1.0343	1.55145	3.10289	1.55145	3.62004	7.24009	5.17149	13.4459	7.24009
3315	7.75724	5.17149	3.62004	1.55145	3.62004	1.0343	2.0686	9.30868	6.72294	14.9973	7.75723
3320	7.75724	5.17149	2.0686	0.51715	3.62004	4.13719	4.13719	2.0686	5.68864	12.9287	9.30868
3325	8.27438	5.17149	1.0343	0.51715	3.10289	0.517149	1.0343	3.62004	4.13719	12.4116	8.27438
3330	6.20579	5.68864	0.517149	2.0686	3.62004	4.65434	2.0686	5.17149	4.65434	14.9973	7.75724
3335	7.24009	7.24009	2.58575	1.0343	4.65434	0.517149	3.10289	4.13719	4.13719	17.5831	8.79153
3340	9.30868	5.68864	4.65434	1.0343	3.10289	2.0686	3.10289	4.65434	8.79153	16.5488	4.65434
3345	8.79153	5.68864	2.0686	0.51715	3.62004	0.517149	2.58574	4.13719	4.13719	17.5831	7.24009
3350	8.27438	6.72294	3.62004	1.55145	4.65434	3.62004	0.517149	2.58574	7.24009	11.8944	9.82583
3355	8.79153	3.10289	3.62004	1.0343	3.62004	3.62004	2.58574	0.517149	8.79153	11.8944	7.24009
3360	4.65434	6.20579	6.20579	1.0343	3.62004	1.55145	2.0686	4.13719	8.79153	8.79153	9.30868
3365	9.30868	3.62004	1.55145	1.0343	3.62004	0	3.10289	3.62004	10.343	14.9973	9.30868
3370	7.75723	2.0686	3.10289	0.51715	2.0686	0.517149	0.517149	4.65434	10.8601	15.5145	4.13719
3375	7.75723	6.72294	7.24009	0	3.10289	0	2.58574	2.58575	0.517149	15.5145	7.75724
3380	8.79153	6.20579	4.65434	0.51715	3.10289	0.517149	3.10289	4.65434	10.343	18.6174	6.20579
3385	7.75724	6.20579	6.20579	0	2.58575	1.0343	2.58574	2.0686	5.68864	19.6517	5.68864
3390	8.79153	4.13719	3.10289	0.51715	4.65434	1.55145	2.0686	0.517149	5.17149	20.1688	9.82583
3395	8.79153	2.0686	7.75723	2.0686	5.17149	0	4.13719	6.72294	0.517149	18.6174	3.62004
3400	8.27438	2.58575	4.13719	1.0343	3.62004	0	2.58574	4.65434	10.8601	21.7203	8.27438
3405	8.27438	0.517149	6.72294	0.51715	3.10289	0.517149	2.58574	8.27438	9.82583	12.9287	8.79153
3410	6.20579	5.17149	4.65434	1.0343	3.62004	0.517149	3.10289	1.55145	9.82583	18.6174	4.13719
3415	5.17149	2.0686	1.55145	0.51715	3.62004	0	3.62004	8.27438	6.72294	11.3773	7.24009
3420	9.82583	2.0686	4.13719	0	2.58575	3.10289	3.62004	3.10289	7.75724	7.75723	9.30868
3425	8.79153	4.13719	3.62004	0.51715	2.58575	0	3.62004	4.13719	2.58574	10.343	8.79153
3430	7.75724	0.517149	3.62004	1.55145	3.62004	3.10289	2.0686	5.17149	7.75724	12.4116	7.24009
3435	8.27438	0.517149	5.68864	1.0343	3.10289	0.517149	1.0343	2.0686	7.24009	10.8601	8.79153
3440	7.24009	4.65434	3.10289	0	3.10289	1.0343	3.10289	4.13719	3.10289	12.9287	7.24009
3445	7.75724	1.0343	0.517149	1.0343	3.62004	1.0343	4.65434	4.65434	0.517149	13.4459	7.75724
3450	7.75723	3.10289	1.0343	3.1029	5.17149	1.55145	3.10289	1.55145	8.27438	12.9287	5.17149
3455	8.27438	7.24009	1.0343	1.0343	3.10289	1.55145	0	0.517149	9.30868	12.4116	9.30868
3460	5.68864	2.58575	6.20579	2.0686	3.62004	0	3.10289	5.17149	8.27438	15.5145	8.79153
3465	9.30868	4.13719	3.62004	0	2.58575	0	4.65434	4.65434	5.17149	12.9287	8.79153
3470	9.30868	5.68864	3.10289	0.51715	4.13719	0.517149	2.58575	4.65434	10.343	14.9973	7.24009
3475	7.75724	3.62004	4.13719	1.55145	3.10289	1.0343	3.62004	4.65434	5.68864	14.9973	5.68864
3480	5.17149	9.30868	8.27438	1.0343	3.10289	1.0343	0.517149	4.65434	6.20579	15.5145	8.27438
3485	8.79153	4.65434	1.55145	0	3.10289	0.517149	3.62004	6.20579	5.68864	14.9973	7.75724
3490	4.65434	5.68864	9.82583	0.51715	4.13719	0	2.0686	3.10289	7.24009	12.4116	6.20579
3495	5.68864	1.0343	5.17149	1.55145	4.13719	0	2.58574	4.13719	12.9287	14.4802	6.72294
3500	5.68864	8.79153	5.17149	1.55145	3.62004	1.0343	2.58574	8.27438	1.0343	12.4116	9.30868
3505	8.79153	3.62004	11.3773	1.0343	4.65434	1.55145	2.0686	5.17149	12.4116	13.4459	8.27438
3510	6.20579	5.17149	10.8601	1.0343	3.62004	1.0343	2.0686	0.517149	12.4116	11.8944	9.82583
3515	8.79153	2.58575	4.65434	1.55145	3.10289	1.0343	2.58575	3.62004	7.75723	12.9287	9.30868
3520	9.30868	2.58575	5.68864	1.0343	3.62004	0.517149	0.517149	5.17149	5.68864	11.8944	5.17149
3525	8.27438	0	3.62004	2.0686	4.65434	0.517149	2.58574	5.17149	8.79153	11.3773	9.82583
3530	6.72294	8.27438	6.20579	1.0343	3.10289	1.0343	2.0686	3.62004	8.79153	8.79153	7.75723
3535	5.17149	1.0343	3.62004	1.55145	4.13719	0	1.0343	2.0686	6.72294	11.3773	9.82583
3540	9.82583	3.62004	5.17149	0	3.10289	2.0686	4.65434	2.58574	7.24009	8.79153	5.68864
3545	8.27438	4.13719	0	0.51715	4.65434	0.517149	1.55145	4.13719	5.17149	13.963	4.13719
3550	8.79153	4.13719	2.58575	2.58575	4.13719	2.0686	2.0686	1.55145	3.10289	12.9287	6.72294
3555	8.27438	7.75723	0.517149	0.51715	3.62004	1.0343	4.13719	1.0343	11.3773	14.4802	9.82583
3560	8.79153	4.13719	2.0686	1.55145	3.10289	1.0343	2.0686	1.55145	8.79153	12.4116	7.75724
3565	7.24009	7.24009	2.0686	1.55145	2.58575	0.517149	2.0686	4.65434	4.65434	13.4459	9.82583
3570	8.79153	5.68864	2.0686	0.51715	4.13719	0.517149	1.55145	5.17149	10.343	9.82583	8.79153
3575	7.75724	2.58575	4.65434	1.55145	4.13719	1.0343	0.517149	6.72294	5.68864	14.9973	6.20579
3580	7.75724	5.68864	4.65434	1.0343	3.10289	0	4.13719	5.68864	2.0686	13.4459	5.68864
3585	8.79153	5.17149	3.10289	0.51715	3.62004	1.0343	1.55145	7.24009	8.27438	12.4116	8.27438
3590	9.30868	6.72294	6.20579	0.51715	3.62004	0.517149	2.58574	5.68864	5.68864	14.4802	6.72294
3595	9.82583	6.20579	2.58575	1.55145	4.13719	0.517149	4.65434	4.65434	4.65434	13.963	5.68864
3600	7.75724	0.517149	1.55145	2.0686	4.65434	0	2.0686	4.13719	7.24009	12.4116	9.82583
3605	9.82583	5.17149	7.24009	2.58575	4.65434	0	2.0686	3.62004	7.75724	9.82583	8.79153
3610	10.343	1.0343	4.13719	0	3.62004	3.62004	2.58575	3.62004	7.75724	12.9287	8.27438
3615	8.79153	5.68864	1.0343	1.0343	3.10289	3.62004	1.55145	3.10289	9.30868	11.3773	8.27438
3620	9.30868	5.17149	5.17149	0.51715	2.58575	2.58575	2.58574	2.0686	8.79153	11.3773	7.75723
3625	9.82583	5.68864	8.79153	0.51715	3.62004	0	1.0343	4.13719	6.72294	12.4116	7.75724
3630	8.79153	6.20579	5.17149	0	3.62004	0.517149	2.58574	2.58574	9.30868	11.3773	7.24009
3635	8.79153	5.68864	3.10289	1.55145	3.62004	2.0686	3.62004	4.65434	7.75723	8.79153	8.27438
3640	10.8601	2.0686	2.58574	1.0343	4.13719	0	0.517149	2.0686	6.72294	9.82583	7.24009
3645	8.79153	4.65434	2.58574	0.51715	3.62004	0	1.55145	1.0343	2.0686	9.30868	6.20579
3650	9.30868	3.10289	6.72294	1.0343	3.62004	1.55145	0	1.55145	2.0686	13.4459	6.20579
3655	6.72294	4.65434	4.65434	1.0343	3.62004	0	3.62004	4.65434	0.517149	14.9973	5.68864
3660	8.27438	4.13719	4.65434	1.0343	3.10289	1.0343	1.0343	2.0686	1.55145	13.963	5.68864
3665	8.79153	5.68864	5.68864	0.51715	3.62004	2.58575	2.0686	1.0343	10.343	15.5145	7.75723
3670	8.27438	1.0343	0	0.51715	3.10289	0.517149	1.0343	0.517149	6.20579	13.4459	9.30868
3675	9.30868	3.10289	3.62004	2.58575	4.13719	0	5.68864	4.65434	11.3773	15.5145	5.68864
3680	7.24009	4.65434	4.13719	1.55145	4.13719	0.517149	2.58575	5.17149	9.30868	11.3773	8.27438
3685	8.27438	0.517149	3.10289	0.51715	3.62004	0.517149	2.58575	4.65434	7.75724	12.9287	7.75723
3690	7.24009	4.65434	4.13719	1.0343	4.13719	3.62004	0.517149	4.13719	7.24009	10.8601	8.79153
3695	7.75724	5.68864	0.517149	1.0343	3.10289	0	3.62004	4.13719	7.24009	12.9287	7.24009
3700	8.79153	1.55145	6.72294	2.58575	4.65434	2.0686	5.17149	0.517149	7.24009	10.8601	9.82583
3705	5.68864	5.68864	3.10289	0.51715	3.62004	0.517149	2.58574	0	6.72294	8.79153	7.24009
3710	7.75724	4.65434	3.10289	0	2.0686	2.0686	3.62004	3.62004	6.20579	12.9287	10.343
3715	10.8601	7.24009	4.65434	1.55145	3.10289	1.55145	3.10289	5.17149	5.68864	8.79153	9.30868
3720	8.27438	2.58574	4.13719	1.55145	4.13719	2.0686	3.10289	3.62004	8.79153	14.9973	6.72294
3725	10.343	6.20579	1.0343	0	4.13719	1.0343	0.517149	4.65434	2.58575	12.9287	8.27438
3730	8.79153	8.27438	3.10289	0.51715	3.10289	0.517149	3.10289	2.58574	9.30868	18.6174	7.75723
3735	8.79153	6.20579	6.20579	1.55145	4.65434	1.0343	2.58574	3.62004	10.8601	18.1002	8.27438
3740	9.30868	5.68864	5.17149	1.0343	3.62004	0.517149	3.62004	2.0686	7.75724	16.0316	4.65434
3745	5.17149	5.68864	5.17149	1.55145	4.13719	2.58575	1.55145	1.0343	6.72294	10.343	4.65434
3750	6.20579	8.27438	2.0686	2.58575	4.65434	0.517149	2.0686	1.0343	7.24009	13.963	8.27438
3755	6.20579	5.68864	11.8944	0.51715	3.10289	3.62004	3.10289	3.62004	0.517149	17.5831	8.79153
3760	7.24009	1.0343	3.10289	1.0343	3.10289	0.517149	0.517149	2.58575	10.343	12.9287	9.30868
3765	9.82583	1.0343	9.30868	1.55145	2.58575	0	2.58575	4.65434	11.3773	18.1002	9.30868
3770	9.30868	2.58575	9.30868	1.0343	3.10289	0	3.62004	5.68864	7.75723	19.1345	9.30868
3775	9.30868	3.10289	3.62004	2.0686	3.62004	1.55145	0.517149	2.0686	10.8601	29.4775	8.27438
3780	10.343	4.65434	3.10289	1.0343	3.10289	0.517149	3.10289	1.55145	3.10289	27.926	8.79153
3785	8.79153	4.13719	2.58575	1.0343	3.62004	0	1.55145	5.68864	0	26.3746	6.72294
3790	7.24009	3.62004	3.10289	0	4.65434	0.517149	2.58575	4.13719	6.72294	25.8575	8.79153
3795	7.75724	7.75723	5.68864	1.55145	3.62004	1.0343	0	5.17149	5.68864	24.306	6.72294
3800	8.79153	5.17149	1.0343	1.55145	3.62004	0.517149	3.62004	2.0686	8.27438	25.3403	7.24009
3805	8.27438	4.13719	0.517149	0	3.10289	0	0	2.58574	3.62004	20.1688	8.79153
3810	7.75724	2.0686	5.17149	1.0343	1.55145	0.517149	1.0343	2.58574	6.72294	21.7203	5.17149
3815	8.27438	4.65434	0.517149	0	2.58575	1.55145	2.0686	6.72294	6.72294	20.686	8.27438
3820	7.24009	4.65434	2.58574	2.0686	4.13719	1.0343	2.58575	0.517149	6.20579	41.8891	8.79153
3825	8.79153	6.20579	3.10289	1.0343	4.13719	1.55145	3.10289	5.17149	1.0343	6.20579	8.27438
3830	5.68864	4.13719	4.13719	0	2.58575	1.0343	3.10289	6.20579	9.30868	6.20579	6.20579
3835	5.68864	8.27438	3.10289	1.0343	2.58575	0.517149	4.13719	5.68864	3.62004	7.24009	6.20579
3840	10.343	5.68864	3.10289	1.55145	4.13719	0.517149	3.62004	4.13719	8.79153	7.75723	7.24009
3845	10.8601	5.68864	2.58574	1.55145	4.65434	1.55145	2.0686	3.10289	10.343	9.82583	5.68864
3850	9.82583	6.20579	3.10289	1.0343	3.62004	0.517149	0.517149	5.17149	7.24009	7.75724	7.75724
3855	8.79153	7.24009	3.10289	1.55145	3.10289	1.55145	0	3.62004	8.79153	7.24009	9.30868
3860	8.79153	4.13719	3.10289	1.0343	3.10289	2.58575	3.62004	3.10289	8.79153	5.68864	5.17149
3865	8.27438	7.24009	1.55145	1.55145	2.58575	0.517149	3.10289	4.13719	9.30868	10.343	7.75723
3870	8.27438	6.20579	7.24009	1.55145	4.13719	1.0343	0.517149	4.13719	1.0343	44.992	5.68864
3875	7.24009	6.72294	8.27438	0.51715	2.58575	1.55145	3.62004	5.17149	5.17149	79.6409	6.20579
3880	7.75724	6.20579	7.75723	0	2.58575	1.0343	2.58574	5.17149	4.13719	93.0868	5.17149
3885	9.30868	5.68864	5.68864	2.0686	3.62004	0.517149	3.62004	7.75724	5.17149	70.3323	10.343
3890	7.24009	2.0686	5.68864	2.0686	4.13719	0.517149	4.65434	4.13719	4.13719	68.2637	9.30868
3895	9.82583	4.13719	4.13719	1.55145	5.17149	0	3.62004	3.10289	11.8944	69.8151	9.82583
3900	8.27438	4.65434	3.62004	1.0343	5.17149	0	3.62004	3.62004	7.24009	64.6436	5.17149
3905	5.17149	4.65434	2.58574	1.55145	3.62004	0.517149	1.0343	2.58575	5.17149	64.6436	8.27438
[truncated: 7,142 more rows]

## Sheet: Fig. 3f
Time to Clot [min]
Control	53
Control	26
[truncated: 19 more rows]

## Sheet: Fig. 3g
Time over Threshold [min]
[truncated: 21 more rows]

[truncated: 18 more sheets: Fig. 5b, Fig. 5c, SI Fig.1a, SI Fig. 1b, SI Fig. 1c. 1d, SI Fig. 2, SI Fig.3, SI Fig. 5a, SI Fig. 5c, SI Fig. 6, SI Fig. 7, SI Fig. 8, SI Fig. 11, SI Fig. 14a, SI Fig. 14b, SI Fig. 15b, SI Fig. 15c, SI Fig 16]
